# Supplementary material for: Bayesian approach to assessing population differences in genetic risk of disease with application to prostate cancer
Source: PLoS Genet. 2024 Apr 17;20(4):e1011212. doi: 10.1371/journal.pgen.1011212 (PMC11023298; doi:10.1371/journal.pgen.1011212)
Supplement: S1 Spreadsheet — (XLSX) [file pgen.1011212.s010.xlsx]

## Sheet: Sheet1
Fst	h2	p	N	Posterior sd
0.02	0.5	0.001	1000	0.190386
0.02	0.5	0.001	1778.28	0.170567
0.02	0.5	0.001	3162.28	0.139638
0.02	0.5	0.001	5623.41	0.108447
0.02	0.5	0.001	10000	0.0789692
0.02	0.5	0.001	17782.8	0.0567335
0.02	0.5	0.001	31622.8	0.04003
0.02	0.5	0.001	56234.1	0.0281496
0.02	0.5	0.001	100000	0.0194582
0.02	0.5	0.001	177828	0.0137499
0.02	0.5	0.001	316228	0.00974269
0.02	0.5	0.001	562341	0.00691504
0.02	0.5	0.001	1000000	0.00494585
0.02	0.5	0.001	1.77828e+06	0.00356558
0.02	0.5	0.001	3.16228e+06	0.00258333
0.02	0.5	0.001	5.62341e+06	0.00188402
0.02	0.5	0.001	10000000	0.00139146
0.02	0.5	0.001	1.77828e+07	0.0010137
0.02	0.5	0.001	3.16228e+07	0.00075
0.02	0.5	0.001	5.62341e+07	0.000551
0.02	0.5	0.001	100000000	0.000412
0.02	0.5	0.001	200000	0.0129279
0.02	0.5	0.001	500000	0.00743383
0.02	0.5	0.01	1000	0.199732
0.02	0.5	0.01	1778.28	0.199448
0.02	0.5	0.01	3162.28	0.198309
0.02	0.5	0.01	5623.41	0.192997
0.02	0.5	0.01	10000	0.178854
0.02	0.5	0.01	17782.8	0.153635
0.02	0.5	0.01	31622.8	0.123225
0.02	0.5	0.01	56234.1	0.0933986
0.02	0.5	0.01	100000	0.0684433
0.02	0.5	0.01	177828	0.0491135
0.02	0.5	0.01	316228	0.0350415
0.02	0.5	0.01	562341	0.024823
0.02	0.5	0.01	1000000	0.0176173
0.02	0.5	0.01	1.77828e+06	0.0125699
0.02	0.5	0.01	3.16228e+06	0.0090106
0.02	0.5	0.01	5.62341e+06	0.00648215
0.02	0.5	0.01	10000000	0.00469193
0.02	0.5	0.01	1.77828e+07	0.00342027
0.02	0.5	0.01	3.16228e+07	0.0024956
0.02	0.5	0.01	5.62341e+07	0.00184189
0.02	0.5	0.01	100000000	0.00135322
0.02	0.5	0.01	200000	0.0459299
0.02	0.5	0.01	500000	0.0266478
0.02	0.5	0.1	1000	0.199769
0.02	0.5	0.1	1778.28	0.199514
0.02	0.5	0.1	3162.28	0.199238
0.02	0.5	0.1	5623.41	0.198646
0.02	0.5	0.1	10000	0.19735
0.02	0.5	0.1	17782.8	0.194858
0.02	0.5	0.1	31622.8	0.18902
0.02	0.5	0.1	56234.1	0.1767
0.02	0.5	0.1	100000	0.155871
0.02	0.5	0.1	177828	0.129198
0.02	0.5	0.1	316228	0.101491
0.02	0.5	0.1	562341	0.0767316
0.02	0.5	0.1	1000000	0.0567406
0.02	0.5	0.1	1.77828e+06	0.0413596
0.02	0.5	0.1	3.16228e+06	0.0299575
0.02	0.5	0.1	5.62341e+06	0.021664
0.02	0.5	0.1	10000000	0.0156953
0.02	0.5	0.1	1.77828e+07	0.0113815
0.02	0.5	0.1	3.16228e+07	0.00829355
0.02	0.5	0.1	5.62341e+07	0.00606012
0.02	0.5	0.1	100000000	0.0044408
0.02	0.5	0.1	200000	0.123494
0.02	0.5	0.1	500000	0.0815175
0.02	0.5	1	1000	0.199727
0.02	0.5	1	1778.28	0.19959
0.02	0.5	1	3162.28	0.19925
0.02	0.5	1	5623.41	0.19858
0.02	0.5	1	10000	0.197607
0.02	0.5	1	17782.8	0.195729
0.02	0.5	1	31622.8	0.192538
0.02	0.5	1	56234.1	0.187322
0.02	0.5	1	100000	0.178972
0.02	0.5	1	177828	0.166394
0.02	0.5	1	316228	0.149421
0.02	0.5	1	562341	0.128933
0.02	0.5	1	1000000	0.10689
0.02	0.5	1	1.77828e+06	0.0856967
0.02	0.5	1	3.16228e+06	0.0670145
0.02	0.5	1	5.62341e+06	0.0515307
0.02	0.5	1	10000000	0.0392263
0.02	0.5	1	1.77828e+07	0.0296641
0.02	0.5	1	3.16228e+07	0.022361
0.02	0.5	1	5.62341e+07	0.0168068
0.02	0.5	1	100000000	0.012624
0.02	0.5	1	200000	0.163288
0.02	0.5	1	500000	0.133341
0.04	0.5	0.001	1000	0.269008
0.04	0.5	0.001	1778.28	0.240711
0.04	0.5	0.001	3162.28	0.197625
0.04	0.5	0.001	5623.41	0.152571
0.04	0.5	0.001	10000	0.111922
0.04	0.5	0.001	17782.8	0.0801159
0.04	0.5	0.001	31622.8	0.0564571
0.04	0.5	0.001	56234.1	0.0396395
0.04	0.5	0.001	100000	0.027687
0.04	0.5	0.001	177828	0.0194002
0.04	0.5	0.001	316228	0.0137857
0.04	0.5	0.001	562341	0.00979782
0.04	0.5	0.001	1000000	0.00697
0.04	0.5	0.001	1.77828e+06	0.00503325
0.04	0.5	0.001	3.16228e+06	0.00365213
0.04	0.5	0.001	5.62341e+06	0.00268354
0.04	0.5	0.001	10000000	0.00195744
0.04	0.5	0.001	1.77828e+07	0.00143599
0.04	0.5	0.001	3.16228e+07	0.00106842
0.04	0.5	0.001	5.62341e+07	0.0008
0.04	0.5	0.001	100000000	0.000584
0.04	0.5	0.001	200000	0.0180171
0.04	0.5	0.001	500000	0.0105456
0.04	0.5	0.01	1000	0.282438
0.04	0.5	0.01	1778.28	0.281971
0.04	0.5	0.01	3162.28	0.280186
0.04	0.5	0.01	5623.41	0.272951
0.04	0.5	0.01	10000	0.252836
0.04	0.5	0.01	17782.8	0.217535
0.04	0.5	0.01	31622.8	0.174095
0.04	0.5	0.01	56234.1	0.132063
0.04	0.5	0.01	100000	0.0965842
0.04	0.5	0.01	177828	0.0694676
0.04	0.5	0.01	316228	0.0495022
0.04	0.5	0.01	562341	0.0351653
0.04	0.5	0.01	1000000	0.0248932
0.04	0.5	0.01	1.77828e+06	0.0177663
0.04	0.5	0.01	3.16228e+06	0.0127612
0.04	0.5	0.01	5.62341e+06	0.00919536
0.04	0.5	0.01	10000000	0.00663211
0.04	0.5	0.01	1.77828e+07	0.00482737
0.04	0.5	0.01	3.16228e+07	0.00351171
0.04	0.5	0.01	5.62341e+07	0.00259994
0.04	0.5	0.01	100000000	0.00190902
0.04	0.5	0.01	200000	0.0649168
0.04	0.5	0.01	500000	0.0377089
0.04	0.5	0.1	1000	0.28247
0.04	0.5	0.1	1778.28	0.282162
0.04	0.5	0.1	3162.28	0.281793
0.04	0.5	0.1	5623.41	0.280906
0.04	0.5	0.1	10000	0.279131
0.04	0.5	0.1	17782.8	0.275584
0.04	0.5	0.1	31622.8	0.267294
0.04	0.5	0.1	56234.1	0.24996
0.04	0.5	0.1	100000	0.22051
0.04	0.5	0.1	177828	0.182712
0.04	0.5	0.1	316228	0.143536
0.04	0.5	0.1	562341	0.108596
0.04	0.5	0.1	1000000	0.0801849
0.04	0.5	0.1	1.77828e+06	0.0585049
0.04	0.5	0.1	3.16228e+06	0.0423809
0.04	0.5	0.1	5.62341e+06	0.0306382
0.04	0.5	0.1	10000000	0.0221835
0.04	0.5	0.1	1.77828e+07	0.0161017
0.04	0.5	0.1	3.16228e+07	0.0117365
0.04	0.5	0.1	5.62341e+07	0.00856889
0.04	0.5	0.1	100000000	0.00628655
0.04	0.5	0.1	200000	0.17463
0.04	0.5	0.1	500000	0.115278
0.04	0.5	1	1000	0.282511
0.04	0.5	1	1778.28	0.282253
0.04	0.5	1	3162.28	0.281798
0.04	0.5	1	5623.41	0.280886
0.04	0.5	1	10000	0.279447
0.04	0.5	1	17782.8	0.276726
0.04	0.5	1	31622.8	0.272266
0.04	0.5	1	56234.1	0.264862
0.04	0.5	1	100000	0.252965
0.04	0.5	1	177828	0.235369
0.04	0.5	1	316228	0.211299
0.04	0.5	1	562341	0.18233
0.04	0.5	1	1000000	0.151216
0.04	0.5	1	1.77828e+06	0.121217
0.04	0.5	1	3.16228e+06	0.0947872
0.04	0.5	1	5.62341e+06	0.0728808
0.04	0.5	1	10000000	0.0554756
0.04	0.5	1	1.77828e+07	0.0419469
0.04	0.5	1	3.16228e+07	0.0316036
0.04	0.5	1	5.62341e+07	0.0237717
0.04	0.5	1	100000000	0.017854
0.04	0.5	1	200000	0.23093
0.04	0.5	1	500000	0.188566
0.06	0.5	0.001	1000	0.328991
0.06	0.5	0.001	1778.28	0.296219
0.06	0.5	0.001	3162.28	0.243267
0.06	0.5	0.001	5623.41	0.187118
0.06	0.5	0.001	10000	0.137251
0.06	0.5	0.001	17782.8	0.0982194
0.06	0.5	0.001	31622.8	0.0693854
0.06	0.5	0.001	56234.1	0.0484784
0.06	0.5	0.001	100000	0.0340434
0.06	0.5	0.001	177828	0.0237436
0.06	0.5	0.001	316228	0.0168216
0.06	0.5	0.001	562341	0.0120884
0.06	0.5	0.001	1000000	0.00863904
0.06	0.5	0.001	1.77828e+06	0.00614806
0.06	0.5	0.001	3.16228e+06	0.00447351
0.06	0.5	0.001	5.62341e+06	0.00329956
0.06	0.5	0.001	10000000	0.00240778
0.06	0.5	0.001	1.77828e+07	0.00176656
0.06	0.5	0.001	3.16228e+07	0.00129862
0.06	0.5	0.001	5.62341e+07	0.000961
0.06	0.5	0.001	100000000	0.000715
0.06	0.5	0.001	200000	0.0220339
0.06	0.5	0.001	500000	0.0127796
0.06	0.5	0.01	1000	0.345934
0.06	0.5	0.01	1778.28	0.345364
0.06	0.5	0.01	3162.28	0.34289
0.06	0.5	0.01	5623.41	0.334659
0.06	0.5	0.01	10000	0.309942
0.06	0.5	0.01	17782.8	0.266758
0.06	0.5	0.01	31622.8	0.213261
0.06	0.5	0.01	56234.1	0.161713
0.06	0.5	0.01	100000	0.118772
0.06	0.5	0.01	177828	0.0851914
0.06	0.5	0.01	316228	0.0606436
0.06	0.5	0.01	562341	0.043016
0.06	0.5	0.01	1000000	0.0305535
0.06	0.5	0.01	1.77828e+06	0.0217891
0.06	0.5	0.01	3.16228e+06	0.0156167
0.06	0.5	0.01	5.62341e+06	0.0112445
0.06	0.5	0.01	10000000	0.00813639
0.06	0.5	0.01	1.77828e+07	0.00591363
0.06	0.5	0.01	3.16228e+07	0.00432963
0.06	0.5	0.01	5.62341e+07	0.00317881
0.06	0.5	0.01	100000000	0.00234116
0.06	0.5	0.01	200000	0.0793078
0.06	0.5	0.01	500000	0.04617
0.06	0.5	0.1	1000	0.345932
0.06	0.5	0.1	1778.28	0.345627
0.06	0.5	0.1	3162.28	0.345156
0.06	0.5	0.1	5623.41	0.343928
0.06	0.5	0.1	10000	0.341847
0.06	0.5	0.1	17782.8	0.337436
0.06	0.5	0.1	31622.8	0.327615
0.06	0.5	0.1	56234.1	0.306007
0.06	0.5	0.1	100000	0.270115
0.06	0.5	0.1	177828	0.223742
0.06	0.5	0.1	316228	0.175899
0.06	0.5	0.1	562341	0.132982
0.06	0.5	0.1	1000000	0.0983435
0.06	0.5	0.1	1.77828e+06	0.0716144
0.06	0.5	0.1	3.16228e+06	0.0519098
0.06	0.5	0.1	5.62341e+06	0.0375615
0.06	0.5	0.1	10000000	0.0271849
0.06	0.5	0.1	1.77828e+07	0.0197029
0.06	0.5	0.1	3.16228e+07	0.0143598
0.06	0.5	0.1	5.62341e+07	0.0104999
0.06	0.5	0.1	100000000	0.00769303
0.06	0.5	0.1	200000	0.213783
0.06	0.5	0.1	500000	0.141165
0.06	0.5	1	1000	0.345894
0.06	0.5	1	1778.28	0.345652
0.06	0.5	1	3162.28	0.344989
0.06	0.5	1	5623.41	0.343924
0.06	0.5	1	10000	0.342214
0.06	0.5	1	17782.8	0.338878
0.06	0.5	1	31622.8	0.333382
0.06	0.5	1	56234.1	0.324408
0.06	0.5	1	100000	0.309832
0.06	0.5	1	177828	0.288157
0.06	0.5	1	316228	0.258788
0.06	0.5	1	562341	0.223293
0.06	0.5	1	1000000	0.185205
0.06	0.5	1	1.77828e+06	0.148436
0.06	0.5	1	3.16228e+06	0.116006
0.06	0.5	1	5.62341e+06	0.0892653
0.06	0.5	1	10000000	0.0679602
0.06	0.5	1	1.77828e+07	0.0513832
0.06	0.5	1	3.16228e+07	0.0387085
0.06	0.5	1	5.62341e+07	0.0291081
0.06	0.5	1	100000000	0.0218671
0.06	0.5	1	200000	0.28283
0.06	0.5	1	500000	0.230951
0.08	0.5	0.001	1000	0.381224
0.08	0.5	0.001	1778.28	0.341315
0.08	0.5	0.001	3162.28	0.280979
0.08	0.5	0.001	5623.41	0.215132
0.08	0.5	0.001	10000	0.158585
0.08	0.5	0.001	17782.8	0.11297
0.08	0.5	0.001	31622.8	0.0797429
0.08	0.5	0.001	56234.1	0.0562024
0.08	0.5	0.001	100000	0.0391322
0.08	0.5	0.001	177828	0.0273984
0.08	0.5	0.001	316228	0.0196104
0.08	0.5	0.001	562341	0.0138844
0.08	0.5	0.001	1000000	0.00997337
0.08	0.5	0.001	1.77828e+06	0.007106
0.08	0.5	0.001	3.16228e+06	0.00510932
0.08	0.5	0.001	5.62341e+06	0.00377533
0.08	0.5	0.001	10000000	0.00278323
0.08	0.5	0.001	1.77828e+07	0.00203203
0.08	0.5	0.001	3.16228e+07	0.00149338
0.08	0.5	0.001	5.62341e+07	0.00112486
0.08	0.5	0.001	100000000	0.000828
0.08	0.5	0.001	200000	0.0255364
0.08	0.5	0.001	500000	0.0149551
0.08	0.5	0.01	1000	0.399463
0.08	0.5	0.01	1778.28	0.398884
0.08	0.5	0.01	3162.28	0.396284
0.08	0.5	0.01	5623.41	0.386365
0.08	0.5	0.01	10000	0.358316
0.08	0.5	0.01	17782.8	0.307481
0.08	0.5	0.01	31622.8	0.246216
0.08	0.5	0.01	56234.1	0.187032
0.08	0.5	0.01	100000	0.137078
0.08	0.5	0.01	177828	0.0985694
0.08	0.5	0.01	316228	0.0699838
0.08	0.5	0.01	562341	0.0496772
0.08	0.5	0.01	1000000	0.0352379
0.08	0.5	0.01	1.77828e+06	0.0250899
0.08	0.5	0.01	3.16228e+06	0.0179739
0.08	0.5	0.01	5.62341e+06	0.0129378
0.08	0.5	0.01	10000000	0.00936377
0.08	0.5	0.01	1.77828e+07	0.00683323
0.08	0.5	0.01	3.16228e+07	0.0049979
0.08	0.5	0.01	5.62341e+07	0.00365822
0.08	0.5	0.01	100000000	0.00271534
0.08	0.5	0.01	200000	0.0916629
0.08	0.5	0.01	500000	0.0532398
0.08	0.5	0.1	1000	0.399469
0.08	0.5	0.1	1778.28	0.399189
0.08	0.5	0.1	3162.28	0.398321
0.08	0.5	0.1	5623.41	0.397152
0.08	0.5	0.1	10000	0.3947
0.08	0.5	0.1	17782.8	0.389611
0.08	0.5	0.1	31622.8	0.378119
0.08	0.5	0.1	56234.1	0.353383
0.08	0.5	0.1	100000	0.311863
0.08	0.5	0.1	177828	0.258515
0.08	0.5	0.1	316228	0.203104
0.08	0.5	0.1	562341	0.153642
0.08	0.5	0.1	1000000	0.11344
0.08	0.5	0.1	1.77828e+06	0.0827617
0.08	0.5	0.1	3.16228e+06	0.0599121
0.08	0.5	0.1	5.62341e+06	0.043375
0.08	0.5	0.1	10000000	0.0313922
0.08	0.5	0.1	1.77828e+07	0.022772
0.08	0.5	0.1	3.16228e+07	0.0165833
0.08	0.5	0.1	5.62341e+07	0.0121168
0.08	0.5	0.1	100000000	0.00889478
0.08	0.5	0.1	200000	0.246989
0.08	0.5	0.1	500000	0.163028
0.08	0.5	1	1000	0.399315
0.08	0.5	1	1778.28	0.399056
0.08	0.5	1	3162.28	0.398358
0.08	0.5	1	5623.41	0.397169
0.08	0.5	1	10000	0.394976
0.08	0.5	1	17782.8	0.391306
0.08	0.5	1	31622.8	0.385024
0.08	0.5	1	56234.1	0.374491
0.08	0.5	1	100000	0.357693
0.08	0.5	1	177828	0.332756
0.08	0.5	1	316228	0.29889
0.08	0.5	1	562341	0.257916
0.08	0.5	1	1000000	0.213831
0.08	0.5	1	1.77828e+06	0.171425
0.08	0.5	1	3.16228e+06	0.134021
0.08	0.5	1	5.62341e+06	0.103099
0.08	0.5	1	10000000	0.0784431
0.08	0.5	1	1.77828e+07	0.0593367
0.08	0.5	1	3.16228e+07	0.0447096
0.08	0.5	1	5.62341e+07	0.0336114
0.08	0.5	1	100000000	0.0252445
0.08	0.5	1	200000	0.326666
0.08	0.5	1	500000	0.266705
0.1	0.5	0.001	1000	0.424829
0.1	0.5	0.001	1778.28	0.38038
0.1	0.5	0.001	3162.28	0.313162
0.1	0.5	0.001	5623.41	0.240885
0.1	0.5	0.001	10000	0.176412
0.1	0.5	0.001	17782.8	0.12631
0.1	0.5	0.001	31622.8	0.0893334
0.1	0.5	0.001	56234.1	0.0625807
0.1	0.5	0.001	100000	0.0439348
0.1	0.5	0.001	177828	0.030945
0.1	0.5	0.001	316228	0.0216305
0.1	0.5	0.001	562341	0.0154384
0.1	0.5	0.001	1000000	0.0110607
0.1	0.5	0.001	1.77828e+06	0.00802795
0.1	0.5	0.001	3.16228e+06	0.00583441
0.1	0.5	0.001	5.62341e+06	0.00419714
0.1	0.5	0.001	10000000	0.00311232
0.1	0.5	0.001	1.77828e+07	0.00226032
0.1	0.5	0.001	3.16228e+07	0.00167749
0.1	0.5	0.001	5.62341e+07	0.00124273
0.1	0.5	0.001	100000000	0.000913
0.1	0.5	0.001	200000	0.0285135
0.1	0.5	0.001	500000	0.0166359
0.1	0.5	0.01	1000	0.446647
0.1	0.5	0.01	1778.28	0.446039
0.1	0.5	0.01	3162.28	0.442953
0.1	0.5	0.01	5623.41	0.431627
0.1	0.5	0.01	10000	0.399553
0.1	0.5	0.01	17782.8	0.344151
0.1	0.5	0.01	31622.8	0.275231
0.1	0.5	0.01	56234.1	0.208902
0.1	0.5	0.01	100000	0.153083
0.1	0.5	0.01	177828	0.109967
0.1	0.5	0.01	316228	0.0783217
0.1	0.5	0.01	562341	0.0554936
0.1	0.5	0.01	1000000	0.0393993
0.1	0.5	0.01	1.77828e+06	0.0280451
0.1	0.5	0.01	3.16228e+06	0.0201946
0.1	0.5	0.01	5.62341e+06	0.0144866
0.1	0.5	0.01	10000000	0.0104972
0.1	0.5	0.01	1.77828e+07	0.00763202
0.1	0.5	0.01	3.16228e+07	0.00558357
0.1	0.5	0.01	5.62341e+07	0.00410473
0.1	0.5	0.01	100000000	0.00302428
0.1	0.5	0.01	200000	0.102606
0.1	0.5	0.01	500000	0.0595405
0.1	0.5	0.1	1000	0.44651
0.1	0.5	0.1	1778.28	0.44624
0.1	0.5	0.1	3162.28	0.445365
0.1	0.5	0.1	5623.41	0.443991
0.1	0.5	0.1	10000	0.441204
0.1	0.5	0.1	17782.8	0.435694
0.1	0.5	0.1	31622.8	0.422661
0.1	0.5	0.1	56234.1	0.394939
0.1	0.5	0.1	100000	0.348573
0.1	0.5	0.1	177828	0.288874
0.1	0.5	0.1	316228	0.226906
0.1	0.5	0.1	562341	0.171725
0.1	0.5	0.1	1000000	0.126832
0.1	0.5	0.1	1.77828e+06	0.0924571
0.1	0.5	0.1	3.16228e+06	0.0670389
0.1	0.5	0.1	5.62341e+06	0.0484599
0.1	0.5	0.1	10000000	0.035076
0.1	0.5	0.1	1.77828e+07	0.0254951
0.1	0.5	0.1	3.16228e+07	0.0185301
0.1	0.5	0.1	5.62341e+07	0.0135501
0.1	0.5	0.1	100000000	0.00993079
0.1	0.5	0.1	200000	0.2762
0.1	0.5	0.1	500000	0.182307
0.1	0.5	1	1000	0.446595
0.1	0.5	1	1778.28	0.446142
0.1	0.5	1	3162.28	0.445315
0.1	0.5	1	5623.41	0.443946
0.1	0.5	1	10000	0.441813
0.1	0.5	1	17782.8	0.437611
0.1	0.5	1	31622.8	0.430566
0.1	0.5	1	56234.1	0.418741
0.1	0.5	1	100000	0.400035
0.1	0.5	1	177828	0.37209
0.1	0.5	1	316228	0.334172
0.1	0.5	1	562341	0.288356
0.1	0.5	1	1000000	0.238969
0.1	0.5	1	1.77828e+06	0.191612
0.1	0.5	1	3.16228e+06	0.149908
0.1	0.5	1	5.62341e+06	0.115247
0.1	0.5	1	10000000	0.0877056
0.1	0.5	1	1.77828e+07	0.066317
0.1	0.5	1	3.16228e+07	0.0499853
0.1	0.5	1	5.62341e+07	0.0375807
0.1	0.5	1	100000000	0.0282278
0.1	0.5	1	200000	0.365112
0.1	0.5	1	500000	0.298213
0.12	0.5	0.001	1000	0.466416
0.12	0.5	0.001	1778.28	0.419826
0.12	0.5	0.001	3162.28	0.345054
0.12	0.5	0.001	5623.41	0.265762
0.12	0.5	0.001	10000	0.193915
0.12	0.5	0.001	17782.8	0.138763
0.12	0.5	0.001	31622.8	0.0971556
0.12	0.5	0.001	56234.1	0.0682352
0.12	0.5	0.001	100000	0.0482182
0.12	0.5	0.001	177828	0.0337227
0.12	0.5	0.001	316228	0.0238486
0.12	0.5	0.001	562341	0.0168469
0.12	0.5	0.001	1000000	0.0121929
0.12	0.5	0.001	1.77828e+06	0.00875733
0.12	0.5	0.001	3.16228e+06	0.00628845
0.12	0.5	0.001	5.62341e+06	0.00464659
0.12	0.5	0.001	10000000	0.00342455
0.12	0.5	0.001	1.77828e+07	0.00250022
0.12	0.5	0.001	3.16228e+07	0.00183937
0.12	0.5	0.001	5.62341e+07	0.00137794
0.12	0.5	0.001	100000000	0.00100369
0.12	0.5	0.001	200000	0.0313475
0.12	0.5	0.001	500000	0.0183921
0.12	0.5	0.01	1000	0.489172
0.12	0.5	0.01	1778.28	0.488409
0.12	0.5	0.01	3162.28	0.485536
0.12	0.5	0.01	5623.41	0.473542
0.12	0.5	0.01	10000	0.438171
0.12	0.5	0.01	17782.8	0.377384
0.12	0.5	0.01	31622.8	0.30207
0.12	0.5	0.01	56234.1	0.228496
0.12	0.5	0.01	100000	0.167947
0.12	0.5	0.01	177828	0.120321
0.12	0.5	0.01	316228	0.0858455
0.12	0.5	0.01	562341	0.0606066
0.12	0.5	0.01	1000000	0.0431167
0.12	0.5	0.01	1.77828e+06	0.0308158
0.12	0.5	0.01	3.16228e+06	0.0220814
0.12	0.5	0.01	5.62341e+06	0.0158744
0.12	0.5	0.01	10000000	0.0115282
0.12	0.5	0.01	1.77828e+07	0.00835407
0.12	0.5	0.01	3.16228e+07	0.00612727
0.12	0.5	0.01	5.62341e+07	0.00449527
0.12	0.5	0.01	100000000	0.00331694
0.12	0.5	0.01	200000	0.112515
0.12	0.5	0.01	500000	0.0651662
0.12	0.5	0.1	1000	0.489069
0.12	0.5	0.1	1778.28	0.488755
0.12	0.5	0.1	3162.28	0.48792
0.12	0.5	0.1	5623.41	0.486447
0.12	0.5	0.1	10000	0.483499
0.12	0.5	0.1	17782.8	0.477268
0.12	0.5	0.1	31622.8	0.462983
0.12	0.5	0.1	56234.1	0.432681
0.12	0.5	0.1	100000	0.381888
0.12	0.5	0.1	177828	0.316537
0.12	0.5	0.1	316228	0.248749
0.12	0.5	0.1	562341	0.188195
0.12	0.5	0.1	1000000	0.139016
0.12	0.5	0.1	1.77828e+06	0.101305
0.12	0.5	0.1	3.16228e+06	0.0734205
0.12	0.5	0.1	5.62341e+06	0.0531323
0.12	0.5	0.1	10000000	0.0384536
0.12	0.5	0.1	1.77828e+07	0.0278885
0.12	0.5	0.1	3.16228e+07	0.020318
0.12	0.5	0.1	5.62341e+07	0.014832
0.12	0.5	0.1	100000000	0.0108789
0.12	0.5	0.1	200000	0.302542
0.12	0.5	0.1	500000	0.199612
0.12	0.5	1	1000	0.489229
0.12	0.5	1	1778.28	0.488817
0.12	0.5	1	3162.28	0.487982
0.12	0.5	1	5623.41	0.486412
0.12	0.5	1	10000	0.48384
0.12	0.5	1	17782.8	0.479465
0.12	0.5	1	31622.8	0.471677
0.12	0.5	1	56234.1	0.458646
0.12	0.5	1	100000	0.438272
0.12	0.5	1	177828	0.407665
0.12	0.5	1	316228	0.366162
0.12	0.5	1	562341	0.315747
0.12	0.5	1	1000000	0.26182
0.12	0.5	1	1.77828e+06	0.209977
0.12	0.5	1	3.16228e+06	0.164161
0.12	0.5	1	5.62341e+06	0.126239
0.12	0.5	1	10000000	0.096072
0.12	0.5	1	1.77828e+07	0.0726701
0.12	0.5	1	3.16228e+07	0.0547487
0.12	0.5	1	5.62341e+07	0.0411487
0.12	0.5	1	100000000	0.0309183
0.12	0.5	1	200000	0.39991
0.12	0.5	1	500000	0.326685
