# Supplementary material for: Bayesian approach to assessing population differences in genetic risk of disease with application to prostate cancer
Source: PLoS Genet. 2024 Apr 17;20(4):e1011212. doi: 10.1371/journal.pgen.1011212 (PMC11023298; doi:10.1371/journal.pgen.1011212)
Supplement: S2 Spreadsheet — (XLSX) [file pgen.1011212.s011.xlsx]

## Sheet: Sheet1
h2	p	equation 2 posterior sd	average posterior sd
0.05	0.001	0.139686	0.0555604
0.05	0.01	0.139686	0.126285
0.05	0.1	0.139686	0.139585
0.05	1	0.139686	0.139708
0.1	0.001	0.19518	0.0530306
0.1	0.01	0.19518	0.147569
0.1	0.1	0.19518	0.194104
0.1	1	0.19518	0.195211
0.25	0.001	0.298142	0.0478034
0.25	0.01	0.298142	0.156961
0.25	0.1	0.298142	0.284555
0.25	1	0.298142	0.298189
0.5	0.001	0.4	0.043528
0.5	0.01	0.4	0.153293
0.5	0.1	0.4	0.348736
0.5	1	0.4	0.400063
0.8	0.001	0.478091	0.0412216
0.8	0.01	0.478091	0.147676
0.8	0.1	0.478091	0.380201
0.8	1	0.478091	0.478167
