# Supplementary material for: Bayesian approach to assessing population differences in genetic risk of disease with application to prostate cancer
Source: PLoS Genet. 2024 Apr 17;20(4):e1011212. doi: 10.1371/journal.pgen.1011212 (PMC11023298; doi:10.1371/journal.pgen.1011212)
Supplement: S3 Spreadsheet — (XLSX) [file pgen.1011212.s012.xlsx]

## Sheet: Sheet1
Training sample size	Target sample population 1	Target sample population 2	h2	p	Fst	test	type 1 error rate
1000	5000	5000	0.5	0.1	0.1	t_test	0.94942
1000	5000	5000	0.5	0.1	0.1	chi2_test	0.00345
1000	5000	5000	0.5	1	0.1	t_test	0.95393
1000	5000	5000	0.5	1	0.1	chi2_test	0.03765
1000	5000	5000	0.5	10	0.1	t_test	0.9545
1000	5000	5000	0.5	10	0.1	chi2_test	0.05884
1000	5000	5000	0.5	100	0.1	t_test	0.95452
1000	5000	5000	0.5	100	0.1	chi2_test	0.05827
1000	10000	10000	0.5	0.1	0.1	t_test	0.96544
1000	10000	10000	0.5	0.1	0.1	chi2_test	0.00343
1000	10000	10000	0.5	1	0.1	t_test	0.96804
1000	10000	10000	0.5	1	0.1	chi2_test	0.03829
1000	10000	10000	0.5	10	0.1	t_test	0.96814
1000	10000	10000	0.5	10	0.1	chi2_test	0.05689
1000	10000	10000	0.5	100	0.1	t_test	0.96795
1000	10000	10000	0.5	100	0.1	chi2_test	0.05769
1000	20000	20000	0.5	0.1	0.1	t_test	0.97548
1000	20000	20000	0.5	0.1	0.1	chi2_test	0.00299
1000	20000	20000	0.5	1	0.1	t_test	0.97689
1000	20000	20000	0.5	1	0.1	chi2_test	0.03783
1000	20000	20000	0.5	10	0.1	t_test	0.97728
1000	20000	20000	0.5	10	0.1	chi2_test	0.0559
1000	20000	20000	0.5	100	0.1	t_test	0.9774
1000	20000	20000	0.5	100	0.1	chi2_test	0.05755
1000	100000	100000	0.5	0.1	0.1	t_test	0.98861
1000	100000	100000	0.5	0.1	0.1	chi2_test	0.00326
1000	100000	100000	0.5	1	0.1	t_test	0.98984
1000	100000	100000	0.5	1	0.1	chi2_test	0.03796
1000	100000	100000	0.5	10	0.1	t_test	0.98988
1000	100000	100000	0.5	10	0.1	chi2_test	0.05791
1000	100000	100000	0.5	100	0.1	t_test	0.98951
1000	100000	100000	0.5	100	0.1	chi2_test	0.05649
1258.93	5000	5000	0.5	0.1	0.1	t_test	0.94904
1258.93	5000	5000	0.5	0.1	0.1	chi2_test	0.00481
1258.93	5000	5000	0.5	1	0.1	t_test	0.95462
1258.93	5000	5000	0.5	1	0.1	chi2_test	0.02819
1258.93	5000	5000	0.5	10	0.1	t_test	0.9548
1258.93	5000	5000	0.5	10	0.1	chi2_test	0.05446
1258.93	5000	5000	0.5	100	0.1	t_test	0.9547
1258.93	5000	5000	0.5	100	0.1	chi2_test	0.05616
1258.93	10000	10000	0.5	0.1	0.1	t_test	0.96412
1258.93	10000	10000	0.5	0.1	0.1	chi2_test	0.00487
1258.93	10000	10000	0.5	1	0.1	t_test	0.96732
1258.93	10000	10000	0.5	1	0.1	chi2_test	0.02873
1258.93	10000	10000	0.5	10	0.1	t_test	0.96774
1258.93	10000	10000	0.5	10	0.1	chi2_test	0.05611
1258.93	10000	10000	0.5	100	0.1	t_test	0.96756
1258.93	10000	10000	0.5	100	0.1	chi2_test	0.0559
1258.93	20000	20000	0.5	0.1	0.1	t_test	0.97407
1258.93	20000	20000	0.5	0.1	0.1	chi2_test	0.00481
1258.93	20000	20000	0.5	1	0.1	t_test	0.97617
1258.93	20000	20000	0.5	1	0.1	chi2_test	0.02868
1258.93	20000	20000	0.5	10	0.1	t_test	0.97754
1258.93	20000	20000	0.5	10	0.1	chi2_test	0.0545
1258.93	20000	20000	0.5	100	0.1	t_test	0.97777
1258.93	20000	20000	0.5	100	0.1	chi2_test	0.05656
1258.93	100000	100000	0.5	0.1	0.1	t_test	0.98845
1258.93	100000	100000	0.5	0.1	0.1	chi2_test	0.00468
1258.93	100000	100000	0.5	1	0.1	t_test	0.98991
1258.93	100000	100000	0.5	1	0.1	chi2_test	0.02797
1258.93	100000	100000	0.5	10	0.1	t_test	0.99035
1258.93	100000	100000	0.5	10	0.1	chi2_test	0.05598
1258.93	100000	100000	0.5	100	0.1	t_test	0.98948
1258.93	100000	100000	0.5	100	0.1	chi2_test	0.05558
1584.89	5000	5000	0.5	0.1	0.1	t_test	0.94732
1584.89	5000	5000	0.5	0.1	0.1	chi2_test	0.0073
1584.89	5000	5000	0.5	1	0.1	t_test	0.95363
1584.89	5000	5000	0.5	1	0.1	chi2_test	0.01816
1584.89	5000	5000	0.5	10	0.1	t_test	0.95429
1584.89	5000	5000	0.5	10	0.1	chi2_test	0.0545
1584.89	5000	5000	0.5	100	0.1	t_test	0.95376
1584.89	5000	5000	0.5	100	0.1	chi2_test	0.05416
1584.89	10000	10000	0.5	0.1	0.1	t_test	0.96191
1584.89	10000	10000	0.5	0.1	0.1	chi2_test	0.00683
1584.89	10000	10000	0.5	1	0.1	t_test	0.96731
1584.89	10000	10000	0.5	1	0.1	chi2_test	0.01895
1584.89	10000	10000	0.5	10	0.1	t_test	0.96662
1584.89	10000	10000	0.5	10	0.1	chi2_test	0.05515
1584.89	10000	10000	0.5	100	0.1	t_test	0.96665
1584.89	10000	10000	0.5	100	0.1	chi2_test	0.05488
1584.89	20000	20000	0.5	0.1	0.1	t_test	0.97275
1584.89	20000	20000	0.5	0.1	0.1	chi2_test	0.00701
1584.89	20000	20000	0.5	1	0.1	t_test	0.97759
1584.89	20000	20000	0.5	1	0.1	chi2_test	0.0194
1584.89	20000	20000	0.5	10	0.1	t_test	0.97651
1584.89	20000	20000	0.5	10	0.1	chi2_test	0.0547
1584.89	20000	20000	0.5	100	0.1	t_test	0.97723
1584.89	20000	20000	0.5	100	0.1	chi2_test	0.05511
1584.89	100000	100000	0.5	0.1	0.1	t_test	0.98869
1584.89	100000	100000	0.5	0.1	0.1	chi2_test	0.0069
1584.89	100000	100000	0.5	1	0.1	t_test	0.98986
1584.89	100000	100000	0.5	1	0.1	chi2_test	0.01878
1584.89	100000	100000	0.5	10	0.1	t_test	0.98966
1584.89	100000	100000	0.5	10	0.1	chi2_test	0.05365
1584.89	100000	100000	0.5	100	0.1	t_test	0.99031
1584.89	100000	100000	0.5	100	0.1	chi2_test	0.05579
1995.26	5000	5000	0.5	0.1	0.1	t_test	0.94312
1995.26	5000	5000	0.5	0.1	0.1	chi2_test	0.01016
1995.26	5000	5000	0.5	1	0.1	t_test	0.95299
1995.26	5000	5000	0.5	1	0.1	chi2_test	0.01085
1995.26	5000	5000	0.5	10	0.1	t_test	0.95443
1995.26	5000	5000	0.5	10	0.1	chi2_test	0.05289
1995.26	5000	5000	0.5	100	0.1	t_test	0.95274
1995.26	5000	5000	0.5	100	0.1	chi2_test	0.05495
1995.26	10000	10000	0.5	0.1	0.1	t_test	0.95959
1995.26	10000	10000	0.5	0.1	0.1	chi2_test	0.01035
1995.26	10000	10000	0.5	1	0.1	t_test	0.9671
1995.26	10000	10000	0.5	1	0.1	chi2_test	0.01086
1995.26	10000	10000	0.5	10	0.1	t_test	0.96712
1995.26	10000	10000	0.5	10	0.1	chi2_test	0.0522
1995.26	10000	10000	0.5	100	0.1	t_test	0.96662
1995.26	10000	10000	0.5	100	0.1	chi2_test	0.05434
1995.26	20000	20000	0.5	0.1	0.1	t_test	0.97122
1995.26	20000	20000	0.5	0.1	0.1	chi2_test	0.00968
1995.26	20000	20000	0.5	1	0.1	t_test	0.97606
1995.26	20000	20000	0.5	1	0.1	chi2_test	0.01039
1995.26	20000	20000	0.5	10	0.1	t_test	0.97692
1995.26	20000	20000	0.5	10	0.1	chi2_test	0.05318
1995.26	20000	20000	0.5	100	0.1	t_test	0.9773
1995.26	20000	20000	0.5	100	0.1	chi2_test	0.05418
1995.26	100000	100000	0.5	0.1	0.1	t_test	0.9872
1995.26	100000	100000	0.5	0.1	0.1	chi2_test	0.00994
1995.26	100000	100000	0.5	1	0.1	t_test	0.98993
1995.26	100000	100000	0.5	1	0.1	chi2_test	0.01126
1995.26	100000	100000	0.5	10	0.1	t_test	0.98908
1995.26	100000	100000	0.5	10	0.1	chi2_test	0.0528
1995.26	100000	100000	0.5	100	0.1	t_test	0.98972
1995.26	100000	100000	0.5	100	0.1	chi2_test	0.05437
2511.89	5000	5000	0.5	0.1	0.1	t_test	0.93876
2511.89	5000	5000	0.5	0.1	0.1	chi2_test	0.01291
2511.89	5000	5000	0.5	1	0.1	t_test	0.95263
2511.89	5000	5000	0.5	1	0.1	chi2_test	0.00539
2511.89	5000	5000	0.5	10	0.1	t_test	0.95452
2511.89	5000	5000	0.5	10	0.1	chi2_test	0.05123
2511.89	5000	5000	0.5	100	0.1	t_test	0.95326
2511.89	5000	5000	0.5	100	0.1	chi2_test	0.05259
2511.89	10000	10000	0.5	0.1	0.1	t_test	0.95522
2511.89	10000	10000	0.5	0.1	0.1	chi2_test	0.01304
2511.89	10000	10000	0.5	1	0.1	t_test	0.96749
2511.89	10000	10000	0.5	1	0.1	chi2_test	0.00513
2511.89	10000	10000	0.5	10	0.1	t_test	0.96771
2511.89	10000	10000	0.5	10	0.1	chi2_test	0.05224
2511.89	10000	10000	0.5	100	0.1	t_test	0.96767
2511.89	10000	10000	0.5	100	0.1	chi2_test	0.0528
2511.89	20000	20000	0.5	0.1	0.1	t_test	0.96829
2511.89	20000	20000	0.5	0.1	0.1	chi2_test	0.01369
2511.89	20000	20000	0.5	1	0.1	t_test	0.9756
2511.89	20000	20000	0.5	1	0.1	chi2_test	0.00542
2511.89	20000	20000	0.5	10	0.1	t_test	0.97703
2511.89	20000	20000	0.5	10	0.1	chi2_test	0.05267
2511.89	20000	20000	0.5	100	0.1	t_test	0.97596
2511.89	20000	20000	0.5	100	0.1	chi2_test	0.05253
2511.89	100000	100000	0.5	0.1	0.1	t_test	0.98587
2511.89	100000	100000	0.5	0.1	0.1	chi2_test	0.0126
2511.89	100000	100000	0.5	1	0.1	t_test	0.98905
2511.89	100000	100000	0.5	1	0.1	chi2_test	0.00491
2511.89	100000	100000	0.5	10	0.1	t_test	0.98966
2511.89	100000	100000	0.5	10	0.1	chi2_test	0.05138
2511.89	100000	100000	0.5	100	0.1	t_test	0.98897
2511.89	100000	100000	0.5	100	0.1	chi2_test	0.05312
3162.28	5000	5000	0.5	0.1	0.1	t_test	0.93292
3162.28	5000	5000	0.5	0.1	0.1	chi2_test	0.01668
3162.28	5000	5000	0.5	1	0.1	t_test	0.95387
3162.28	5000	5000	0.5	1	0.1	chi2_test	0.00309
3162.28	5000	5000	0.5	10	0.1	t_test	0.95347
3162.28	5000	5000	0.5	10	0.1	chi2_test	0.05154
3162.28	5000	5000	0.5	100	0.1	t_test	0.95276
3162.28	5000	5000	0.5	100	0.1	chi2_test	0.05247
3162.28	10000	10000	0.5	0.1	0.1	t_test	0.95141
3162.28	10000	10000	0.5	0.1	0.1	chi2_test	0.01634
3162.28	10000	10000	0.5	1	0.1	t_test	0.9665
3162.28	10000	10000	0.5	1	0.1	chi2_test	0.00296
3162.28	10000	10000	0.5	10	0.1	t_test	0.96699
3162.28	10000	10000	0.5	10	0.1	chi2_test	0.05095
3162.28	10000	10000	0.5	100	0.1	t_test	0.96566
3162.28	10000	10000	0.5	100	0.1	chi2_test	0.05165
3162.28	20000	20000	0.5	0.1	0.1	t_test	0.96609
3162.28	20000	20000	0.5	0.1	0.1	chi2_test	0.01546
3162.28	20000	20000	0.5	1	0.1	t_test	0.97649
3162.28	20000	20000	0.5	1	0.1	chi2_test	0.00263
3162.28	20000	20000	0.5	10	0.1	t_test	0.97739
3162.28	20000	20000	0.5	10	0.1	chi2_test	0.0496
3162.28	20000	20000	0.5	100	0.1	t_test	0.97612
3162.28	20000	20000	0.5	100	0.1	chi2_test	0.05235
3162.28	100000	100000	0.5	0.1	0.1	t_test	0.98504
3162.28	100000	100000	0.5	0.1	0.1	chi2_test	0.01584
3162.28	100000	100000	0.5	1	0.1	t_test	0.98934
3162.28	100000	100000	0.5	1	0.1	chi2_test	0.00269
3162.28	100000	100000	0.5	10	0.1	t_test	0.98925
3162.28	100000	100000	0.5	10	0.1	chi2_test	0.05108
3162.28	100000	100000	0.5	100	0.1	t_test	0.9893
3162.28	100000	100000	0.5	100	0.1	chi2_test	0.05299
3981.07	5000	5000	0.5	0.1	0.1	t_test	0.92671
3981.07	5000	5000	0.5	0.1	0.1	chi2_test	0.01985
3981.07	5000	5000	0.5	1	0.1	t_test	0.95325
3981.07	5000	5000	0.5	1	0.1	chi2_test	0.00225
3981.07	5000	5000	0.5	10	0.1	t_test	0.95406
3981.07	5000	5000	0.5	10	0.1	chi2_test	0.04975
3981.07	5000	5000	0.5	100	0.1	t_test	0.95381
3981.07	5000	5000	0.5	100	0.1	chi2_test	0.05212
3981.07	10000	10000	0.5	0.1	0.1	t_test	0.94704
3981.07	10000	10000	0.5	0.1	0.1	chi2_test	0.01933
3981.07	10000	10000	0.5	1	0.1	t_test	0.96666
3981.07	10000	10000	0.5	1	0.1	chi2_test	0.00224
3981.07	10000	10000	0.5	10	0.1	t_test	0.96726
3981.07	10000	10000	0.5	10	0.1	chi2_test	0.04849
3981.07	10000	10000	0.5	100	0.1	t_test	0.96699
3981.07	10000	10000	0.5	100	0.1	chi2_test	0.05258
3981.07	20000	20000	0.5	0.1	0.1	t_test	0.96232
3981.07	20000	20000	0.5	0.1	0.1	chi2_test	0.01895
3981.07	20000	20000	0.5	1	0.1	t_test	0.97546
3981.07	20000	20000	0.5	1	0.1	chi2_test	0.00225
3981.07	20000	20000	0.5	10	0.1	t_test	0.97685
3981.07	20000	20000	0.5	10	0.1	chi2_test	0.04912
3981.07	20000	20000	0.5	100	0.1	t_test	0.9763
3981.07	20000	20000	0.5	100	0.1	chi2_test	0.05159
3981.07	100000	100000	0.5	0.1	0.1	t_test	0.98321
3981.07	100000	100000	0.5	0.1	0.1	chi2_test	0.01945
3981.07	100000	100000	0.5	1	0.1	t_test	0.98969
3981.07	100000	100000	0.5	1	0.1	chi2_test	0.00223
3981.07	100000	100000	0.5	10	0.1	t_test	0.98929
3981.07	100000	100000	0.5	10	0.1	chi2_test	0.04894
3981.07	100000	100000	0.5	100	0.1	t_test	0.98929
3981.07	100000	100000	0.5	100	0.1	chi2_test	0.05206
5011.87	5000	5000	0.5	0.1	0.1	t_test	0.91771
5011.87	5000	5000	0.5	0.1	0.1	chi2_test	0.02202
5011.87	5000	5000	0.5	1	0.1	t_test	0.9522
5011.87	5000	5000	0.5	1	0.1	chi2_test	0.00251
5011.87	5000	5000	0.5	10	0.1	t_test	0.95307
5011.87	5000	5000	0.5	10	0.1	chi2_test	0.04799
5011.87	5000	5000	0.5	100	0.1	t_test	0.95219
5011.87	5000	5000	0.5	100	0.1	chi2_test	0.0513
5011.87	10000	10000	0.5	0.1	0.1	t_test	0.94247
5011.87	10000	10000	0.5	0.1	0.1	chi2_test	0.02209
5011.87	10000	10000	0.5	1	0.1	t_test	0.96563
5011.87	10000	10000	0.5	1	0.1	chi2_test	0.00242
5011.87	10000	10000	0.5	10	0.1	t_test	0.96654
5011.87	10000	10000	0.5	10	0.1	chi2_test	0.04788
5011.87	10000	10000	0.5	100	0.1	t_test	0.96743
5011.87	10000	10000	0.5	100	0.1	chi2_test	0.05346
5011.87	20000	20000	0.5	0.1	0.1	t_test	0.95916
5011.87	20000	20000	0.5	0.1	0.1	chi2_test	0.02181
5011.87	20000	20000	0.5	1	0.1	t_test	0.97608
5011.87	20000	20000	0.5	1	0.1	chi2_test	0.00215
5011.87	20000	20000	0.5	10	0.1	t_test	0.97625
5011.87	20000	20000	0.5	10	0.1	chi2_test	0.04698
5011.87	20000	20000	0.5	100	0.1	t_test	0.97695
5011.87	20000	20000	0.5	100	0.1	chi2_test	0.05122
5011.87	100000	100000	0.5	0.1	0.1	t_test	0.98156
5011.87	100000	100000	0.5	0.1	0.1	chi2_test	0.02195
5011.87	100000	100000	0.5	1	0.1	t_test	0.98935
5011.87	100000	100000	0.5	1	0.1	chi2_test	0.00223
5011.87	100000	100000	0.5	10	0.1	t_test	0.98949
5011.87	100000	100000	0.5	10	0.1	chi2_test	0.04857
5011.87	100000	100000	0.5	100	0.1	t_test	0.98957
5011.87	100000	100000	0.5	100	0.1	chi2_test	0.05184
6309.57	5000	5000	0.5	0.1	0.1	t_test	0.90815
6309.57	5000	5000	0.5	0.1	0.1	chi2_test	0.0233
6309.57	5000	5000	0.5	1	0.1	t_test	0.95011
6309.57	5000	5000	0.5	1	0.1	chi2_test	0.00312
6309.57	5000	5000	0.5	10	0.1	t_test	0.95277
6309.57	5000	5000	0.5	10	0.1	chi2_test	0.04536
6309.57	5000	5000	0.5	100	0.1	t_test	0.95334
6309.57	5000	5000	0.5	100	0.1	chi2_test	0.05164
6309.57	10000	10000	0.5	0.1	0.1	t_test	0.93448
6309.57	10000	10000	0.5	0.1	0.1	chi2_test	0.02396
6309.57	10000	10000	0.5	1	0.1	t_test	0.96467
6309.57	10000	10000	0.5	1	0.1	chi2_test	0.00317
6309.57	10000	10000	0.5	10	0.1	t_test	0.96744
6309.57	10000	10000	0.5	10	0.1	chi2_test	0.04559
6309.57	10000	10000	0.5	100	0.1	t_test	0.96663
6309.57	10000	10000	0.5	100	0.1	chi2_test	0.05216
6309.57	20000	20000	0.5	0.1	0.1	t_test	0.95333
6309.57	20000	20000	0.5	0.1	0.1	chi2_test	0.02205
6309.57	20000	20000	0.5	1	0.1	t_test	0.9755
6309.57	20000	20000	0.5	1	0.1	chi2_test	0.00308
6309.57	20000	20000	0.5	10	0.1	t_test	0.97654
6309.57	20000	20000	0.5	10	0.1	chi2_test	0.045
6309.57	20000	20000	0.5	100	0.1	t_test	0.97619
6309.57	20000	20000	0.5	100	0.1	chi2_test	0.05056
6309.57	100000	100000	0.5	0.1	0.1	t_test	0.97941
6309.57	100000	100000	0.5	0.1	0.1	chi2_test	0.02437
6309.57	100000	100000	0.5	1	0.1	t_test	0.98921
6309.57	100000	100000	0.5	1	0.1	chi2_test	0.0031
6309.57	100000	100000	0.5	10	0.1	t_test	0.98976
6309.57	100000	100000	0.5	10	0.1	chi2_test	0.04578
6309.57	100000	100000	0.5	100	0.1	t_test	0.98881
6309.57	100000	100000	0.5	100	0.1	chi2_test	0.05022
7943.28	5000	5000	0.5	0.1	0.1	t_test	0.89583
7943.28	5000	5000	0.5	0.1	0.1	chi2_test	0.02562
7943.28	5000	5000	0.5	1	0.1	t_test	0.95035
7943.28	5000	5000	0.5	1	0.1	chi2_test	0.00454
7943.28	5000	5000	0.5	10	0.1	t_test	0.95255
7943.28	5000	5000	0.5	10	0.1	chi2_test	0.04273
7943.28	5000	5000	0.5	100	0.1	t_test	0.95207
7943.28	5000	5000	0.5	100	0.1	chi2_test	0.05127
7943.28	10000	10000	0.5	0.1	0.1	t_test	0.92492
7943.28	10000	10000	0.5	0.1	0.1	chi2_test	0.02653
7943.28	10000	10000	0.5	1	0.1	t_test	0.96493
7943.28	10000	10000	0.5	1	0.1	chi2_test	0.00454
7943.28	10000	10000	0.5	10	0.1	t_test	0.96713
7943.28	10000	10000	0.5	10	0.1	chi2_test	0.04262
7943.28	10000	10000	0.5	100	0.1	t_test	0.96676
7943.28	10000	10000	0.5	100	0.1	chi2_test	0.05092
7943.28	20000	20000	0.5	0.1	0.1	t_test	0.94767
7943.28	20000	20000	0.5	0.1	0.1	chi2_test	0.02458
7943.28	20000	20000	0.5	1	0.1	t_test	0.97512
7943.28	20000	20000	0.5	1	0.1	chi2_test	0.00446
7943.28	20000	20000	0.5	10	0.1	t_test	0.97642
7943.28	20000	20000	0.5	10	0.1	chi2_test	0.0411
7943.28	20000	20000	0.5	100	0.1	t_test	0.97644
7943.28	20000	20000	0.5	100	0.1	chi2_test	0.05181
7943.28	100000	100000	0.5	0.1	0.1	t_test	0.97639
7943.28	100000	100000	0.5	0.1	0.1	chi2_test	0.02567
7943.28	100000	100000	0.5	1	0.1	t_test	0.98853
7943.28	100000	100000	0.5	1	0.1	chi2_test	0.00421
7943.28	100000	100000	0.5	10	0.1	t_test	0.98957
7943.28	100000	100000	0.5	10	0.1	chi2_test	0.04172
7943.28	100000	100000	0.5	100	0.1	t_test	0.98962
7943.28	100000	100000	0.5	100	0.1	chi2_test	0.05107
10000	5000	5000	0.5	0.1	0.1	t_test	0.88017
10000	5000	5000	0.5	0.1	0.1	chi2_test	0.02729
10000	5000	5000	0.5	1	0.1	t_test	0.94697
10000	5000	5000	0.5	1	0.1	chi2_test	0.00659
10000	5000	5000	0.5	10	0.1	t_test	0.95318
10000	5000	5000	0.5	10	0.1	chi2_test	0.03841
10000	5000	5000	0.5	100	0.1	t_test	0.95159
10000	5000	5000	0.5	100	0.1	chi2_test	0.05116
10000	10000	10000	0.5	0.1	0.1	t_test	0.91606
10000	10000	10000	0.5	0.1	0.1	chi2_test	0.02735
10000	10000	10000	0.5	1	0.1	t_test	0.96385
10000	10000	10000	0.5	1	0.1	chi2_test	0.00628
10000	10000	10000	0.5	10	0.1	t_test	0.96703
10000	10000	10000	0.5	10	0.1	chi2_test	0.03915
10000	10000	10000	0.5	100	0.1	t_test	0.96625
10000	10000	10000	0.5	100	0.1	chi2_test	0.05064
10000	20000	20000	0.5	0.1	0.1	t_test	0.94101
10000	20000	20000	0.5	0.1	0.1	chi2_test	0.02636
10000	20000	20000	0.5	1	0.1	t_test	0.97376
10000	20000	20000	0.5	1	0.1	chi2_test	0.0066
10000	20000	20000	0.5	10	0.1	t_test	0.97595
10000	20000	20000	0.5	10	0.1	chi2_test	0.03751
10000	20000	20000	0.5	100	0.1	t_test	0.97736
10000	20000	20000	0.5	100	0.1	chi2_test	0.05084
10000	100000	100000	0.5	0.1	0.1	t_test	0.97264
10000	100000	100000	0.5	0.1	0.1	chi2_test	0.02613
10000	100000	100000	0.5	1	0.1	t_test	0.9889
10000	100000	100000	0.5	1	0.1	chi2_test	0.00639
10000	100000	100000	0.5	10	0.1	t_test	0.98888
10000	100000	100000	0.5	10	0.1	chi2_test	0.03861
10000	100000	100000	0.5	100	0.1	t_test	0.98899
10000	100000	100000	0.5	100	0.1	chi2_test	0.05038
12589.3	5000	5000	0.5	0.1	0.1	t_test	0.86589
12589.3	5000	5000	0.5	0.1	0.1	chi2_test	0.02793
12589.3	5000	5000	0.5	1	0.1	t_test	0.94513
12589.3	5000	5000	0.5	1	0.1	chi2_test	0.0086
12589.3	5000	5000	0.5	10	0.1	t_test	0.95321
12589.3	5000	5000	0.5	10	0.1	chi2_test	0.03297
12589.3	5000	5000	0.5	100	0.1	t_test	0.95298
12589.3	5000	5000	0.5	100	0.1	chi2_test	0.05111
12589.3	10000	10000	0.5	0.1	0.1	t_test	0.90516
12589.3	10000	10000	0.5	0.1	0.1	chi2_test	0.02796
12589.3	10000	10000	0.5	1	0.1	t_test	0.96093
12589.3	10000	10000	0.5	1	0.1	chi2_test	0.00901
12589.3	10000	10000	0.5	10	0.1	t_test	0.96623
12589.3	10000	10000	0.5	10	0.1	chi2_test	0.03331
12589.3	10000	10000	0.5	100	0.1	t_test	0.9663
12589.3	10000	10000	0.5	100	0.1	chi2_test	0.05024
12589.3	20000	20000	0.5	0.1	0.1	t_test	0.93177
12589.3	20000	20000	0.5	0.1	0.1	chi2_test	0.02799
12589.3	20000	20000	0.5	1	0.1	t_test	0.97271
12589.3	20000	20000	0.5	1	0.1	chi2_test	0.00944
12589.3	20000	20000	0.5	10	0.1	t_test	0.97551
12589.3	20000	20000	0.5	10	0.1	chi2_test	0.03321
12589.3	20000	20000	0.5	100	0.1	t_test	0.97607
12589.3	20000	20000	0.5	100	0.1	chi2_test	0.0509
12589.3	100000	100000	0.5	0.1	0.1	t_test	0.96867
12589.3	100000	100000	0.5	0.1	0.1	chi2_test	0.02847
12589.3	100000	100000	0.5	1	0.1	t_test	0.98826
12589.3	100000	100000	0.5	1	0.1	chi2_test	0.00836
12589.3	100000	100000	0.5	10	0.1	t_test	0.98905
12589.3	100000	100000	0.5	10	0.1	chi2_test	0.03315
12589.3	100000	100000	0.5	100	0.1	t_test	0.98869
12589.3	100000	100000	0.5	100	0.1	chi2_test	0.04895
15848.9	5000	5000	0.5	0.1	0.1	t_test	0.84427
15848.9	5000	5000	0.5	0.1	0.1	chi2_test	0.02874
15848.9	5000	5000	0.5	1	0.1	t_test	0.94089
15848.9	5000	5000	0.5	1	0.1	chi2_test	0.01174
15848.9	5000	5000	0.5	10	0.1	t_test	0.95236
15848.9	5000	5000	0.5	10	0.1	chi2_test	0.02768
15848.9	5000	5000	0.5	100	0.1	t_test	0.95231
15848.9	5000	5000	0.5	100	0.1	chi2_test	0.05095
15848.9	10000	10000	0.5	0.1	0.1	t_test	0.8913
15848.9	10000	10000	0.5	0.1	0.1	chi2_test	0.0283
15848.9	10000	10000	0.5	1	0.1	t_test	0.95781
15848.9	10000	10000	0.5	1	0.1	chi2_test	0.01133
15848.9	10000	10000	0.5	10	0.1	t_test	0.96644
15848.9	10000	10000	0.5	10	0.1	chi2_test	0.02853
15848.9	10000	10000	0.5	100	0.1	t_test	0.9667
15848.9	10000	10000	0.5	100	0.1	chi2_test	0.05126
15848.9	20000	20000	0.5	0.1	0.1	t_test	0.92063
15848.9	20000	20000	0.5	0.1	0.1	chi2_test	0.02844
15848.9	20000	20000	0.5	1	0.1	t_test	0.9701
15848.9	20000	20000	0.5	1	0.1	chi2_test	0.0119
15848.9	20000	20000	0.5	10	0.1	t_test	0.97669
15848.9	20000	20000	0.5	10	0.1	chi2_test	0.02792
15848.9	20000	20000	0.5	100	0.1	t_test	0.97653
15848.9	20000	20000	0.5	100	0.1	chi2_test	0.05083
15848.9	100000	100000	0.5	0.1	0.1	t_test	0.96533
15848.9	100000	100000	0.5	0.1	0.1	chi2_test	0.02753
15848.9	100000	100000	0.5	1	0.1	t_test	0.98685
15848.9	100000	100000	0.5	1	0.1	chi2_test	0.01177
15848.9	100000	100000	0.5	10	0.1	t_test	0.9886
15848.9	100000	100000	0.5	10	0.1	chi2_test	0.02909
15848.9	100000	100000	0.5	100	0.1	t_test	0.98953
15848.9	100000	100000	0.5	100	0.1	chi2_test	0.04988
19952.6	5000	5000	0.5	0.1	0.1	t_test	0.82271
19952.6	5000	5000	0.5	0.1	0.1	chi2_test	0.03015
19952.6	5000	5000	0.5	1	0.1	t_test	0.93623
19952.6	5000	5000	0.5	1	0.1	chi2_test	0.01483
19952.6	5000	5000	0.5	10	0.1	t_test	0.95125
19952.6	5000	5000	0.5	10	0.1	chi2_test	0.02349
19952.6	5000	5000	0.5	100	0.1	t_test	0.95196
19952.6	5000	5000	0.5	100	0.1	chi2_test	0.04845
19952.6	10000	10000	0.5	0.1	0.1	t_test	0.87584
19952.6	10000	10000	0.5	0.1	0.1	chi2_test	0.02966
19952.6	10000	10000	0.5	1	0.1	t_test	0.95562
19952.6	10000	10000	0.5	1	0.1	chi2_test	0.01372
19952.6	10000	10000	0.5	10	0.1	t_test	0.96655
19952.6	10000	10000	0.5	10	0.1	chi2_test	0.02383
19952.6	10000	10000	0.5	100	0.1	t_test	0.96636
19952.6	10000	10000	0.5	100	0.1	chi2_test	0.04963
19952.6	20000	20000	0.5	0.1	0.1	t_test	0.91098
19952.6	20000	20000	0.5	0.1	0.1	chi2_test	0.03042
19952.6	20000	20000	0.5	1	0.1	t_test	0.96773
19952.6	20000	20000	0.5	1	0.1	chi2_test	0.01423
19952.6	20000	20000	0.5	10	0.1	t_test	0.9759
19952.6	20000	20000	0.5	10	0.1	chi2_test	0.02413
19952.6	20000	20000	0.5	100	0.1	t_test	0.97594
19952.6	20000	20000	0.5	100	0.1	chi2_test	0.0502
19952.6	100000	100000	0.5	0.1	0.1	t_test	0.96095
19952.6	100000	100000	0.5	0.1	0.1	chi2_test	0.03128
19952.6	100000	100000	0.5	1	0.1	t_test	0.98607
19952.6	100000	100000	0.5	1	0.1	chi2_test	0.01548
19952.6	100000	100000	0.5	10	0.1	t_test	0.98847
19952.6	100000	100000	0.5	10	0.1	chi2_test	0.0244
19952.6	100000	100000	0.5	100	0.1	t_test	0.98895
19952.6	100000	100000	0.5	100	0.1	chi2_test	0.05089
25118.9	5000	5000	0.5	0.1	0.1	t_test	0.80152
25118.9	5000	5000	0.5	0.1	0.1	chi2_test	0.03094
25118.9	5000	5000	0.5	1	0.1	t_test	0.93142
25118.9	5000	5000	0.5	1	0.1	chi2_test	0.01759
25118.9	5000	5000	0.5	10	0.1	t_test	0.95131
25118.9	5000	5000	0.5	10	0.1	chi2_test	0.01939
25118.9	5000	5000	0.5	100	0.1	t_test	0.95111
25118.9	5000	5000	0.5	100	0.1	chi2_test	0.05058
25118.9	10000	10000	0.5	0.1	0.1	t_test	0.85844
25118.9	10000	10000	0.5	0.1	0.1	chi2_test	0.03002
25118.9	10000	10000	0.5	1	0.1	t_test	0.95156
25118.9	10000	10000	0.5	1	0.1	chi2_test	0.01705
25118.9	10000	10000	0.5	10	0.1	t_test	0.96561
25118.9	10000	10000	0.5	10	0.1	chi2_test	0.02013
25118.9	10000	10000	0.5	100	0.1	t_test	0.96476
25118.9	10000	10000	0.5	100	0.1	chi2_test	0.04923
25118.9	20000	20000	0.5	0.1	0.1	t_test	0.89676
25118.9	20000	20000	0.5	0.1	0.1	chi2_test	0.0296
25118.9	20000	20000	0.5	1	0.1	t_test	0.96576
25118.9	20000	20000	0.5	1	0.1	chi2_test	0.01773
25118.9	20000	20000	0.5	10	0.1	t_test	0.97523
25118.9	20000	20000	0.5	10	0.1	chi2_test	0.01979
25118.9	20000	20000	0.5	100	0.1	t_test	0.97675
25118.9	20000	20000	0.5	100	0.1	chi2_test	0.05023
25118.9	100000	100000	0.5	0.1	0.1	t_test	0.95446
25118.9	100000	100000	0.5	0.1	0.1	chi2_test	0.02977
25118.9	100000	100000	0.5	1	0.1	t_test	0.9848
25118.9	100000	100000	0.5	1	0.1	chi2_test	0.01732
25118.9	100000	100000	0.5	10	0.1	t_test	0.98909
25118.9	100000	100000	0.5	10	0.1	chi2_test	0.02053
25118.9	100000	100000	0.5	100	0.1	t_test	0.98919
25118.9	100000	100000	0.5	100	0.1	chi2_test	0.04945
31622.8	5000	5000	0.5	0.1	0.1	t_test	0.77064
31622.8	5000	5000	0.5	0.1	0.1	chi2_test	0.03106
31622.8	5000	5000	0.5	1	0.1	t_test	0.92462
31622.8	5000	5000	0.5	1	0.1	chi2_test	0.0201
31622.8	5000	5000	0.5	10	0.1	t_test	0.95039
31622.8	5000	5000	0.5	10	0.1	chi2_test	0.01797
31622.8	5000	5000	0.5	100	0.1	t_test	0.952
31622.8	5000	5000	0.5	100	0.1	chi2_test	0.04999
31622.8	10000	10000	0.5	0.1	0.1	t_test	0.83612
31622.8	10000	10000	0.5	0.1	0.1	chi2_test	0.03108
31622.8	10000	10000	0.5	1	0.1	t_test	0.94689
31622.8	10000	10000	0.5	1	0.1	chi2_test	0.01966
31622.8	10000	10000	0.5	10	0.1	t_test	0.96598
31622.8	10000	10000	0.5	10	0.1	chi2_test	0.01718
31622.8	10000	10000	0.5	100	0.1	t_test	0.96502
31622.8	10000	10000	0.5	100	0.1	chi2_test	0.04949
31622.8	20000	20000	0.5	0.1	0.1	t_test	0.8833
31622.8	20000	20000	0.5	0.1	0.1	chi2_test	0.03065
31622.8	20000	20000	0.5	1	0.1	t_test	0.96126
31622.8	20000	20000	0.5	1	0.1	chi2_test	0.02061
31622.8	20000	20000	0.5	10	0.1	t_test	0.97555
31622.8	20000	20000	0.5	10	0.1	chi2_test	0.01752
31622.8	20000	20000	0.5	100	0.1	t_test	0.9753
31622.8	20000	20000	0.5	100	0.1	chi2_test	0.04989
31622.8	100000	100000	0.5	0.1	0.1	t_test	0.94816
31622.8	100000	100000	0.5	0.1	0.1	chi2_test	0.03162
31622.8	100000	100000	0.5	1	0.1	t_test	0.9841
31622.8	100000	100000	0.5	1	0.1	chi2_test	0.02084
31622.8	100000	100000	0.5	10	0.1	t_test	0.98837
31622.8	100000	100000	0.5	10	0.1	chi2_test	0.01775
31622.8	100000	100000	0.5	100	0.1	t_test	0.98949
31622.8	100000	100000	0.5	100	0.1	chi2_test	0.05035
39810.7	5000	5000	0.5	0.1	0.1	t_test	0.73879
39810.7	5000	5000	0.5	0.1	0.1	chi2_test	0.03113
39810.7	5000	5000	0.5	1	0.1	t_test	0.91528
39810.7	5000	5000	0.5	1	0.1	chi2_test	0.02289
39810.7	5000	5000	0.5	10	0.1	t_test	0.95011
39810.7	5000	5000	0.5	10	0.1	chi2_test	0.01639
39810.7	5000	5000	0.5	100	0.1	t_test	0.95121
39810.7	5000	5000	0.5	100	0.1	chi2_test	0.05011
39810.7	10000	10000	0.5	0.1	0.1	t_test	0.80972
39810.7	10000	10000	0.5	0.1	0.1	chi2_test	0.03196
39810.7	10000	10000	0.5	1	0.1	t_test	0.939
39810.7	10000	10000	0.5	1	0.1	chi2_test	0.02218
39810.7	10000	10000	0.5	10	0.1	t_test	0.96357
39810.7	10000	10000	0.5	10	0.1	chi2_test	0.01726
39810.7	10000	10000	0.5	100	0.1	t_test	0.96503
39810.7	10000	10000	0.5	100	0.1	chi2_test	0.05115
39810.7	20000	20000	0.5	0.1	0.1	t_test	0.86326
39810.7	20000	20000	0.5	0.1	0.1	chi2_test	0.03065
39810.7	20000	20000	0.5	1	0.1	t_test	0.95798
39810.7	20000	20000	0.5	1	0.1	chi2_test	0.02326
39810.7	20000	20000	0.5	10	0.1	t_test	0.97493
39810.7	20000	20000	0.5	10	0.1	chi2_test	0.01665
39810.7	20000	20000	0.5	100	0.1	t_test	0.9753
39810.7	20000	20000	0.5	100	0.1	chi2_test	0.05013
39810.7	100000	100000	0.5	0.1	0.1	t_test	0.93918
39810.7	100000	100000	0.5	0.1	0.1	chi2_test	0.03125
39810.7	100000	100000	0.5	1	0.1	t_test	0.98166
39810.7	100000	100000	0.5	1	0.1	chi2_test	0.02222
39810.7	100000	100000	0.5	10	0.1	t_test	0.98927
39810.7	100000	100000	0.5	10	0.1	chi2_test	0.01718
39810.7	100000	100000	0.5	100	0.1	t_test	0.98884
39810.7	100000	100000	0.5	100	0.1	chi2_test	0.04994
50118.7	5000	5000	0.5	0.1	0.1	t_test	0.70048
50118.7	5000	5000	0.5	0.1	0.1	chi2_test	0.03228
50118.7	5000	5000	0.5	1	0.1	t_test	0.90546
50118.7	5000	5000	0.5	1	0.1	chi2_test	0.02406
50118.7	5000	5000	0.5	10	0.1	t_test	0.94828
50118.7	5000	5000	0.5	10	0.1	chi2_test	0.01722
50118.7	5000	5000	0.5	100	0.1	t_test	0.95039
50118.7	5000	5000	0.5	100	0.1	chi2_test	0.05014
50118.7	10000	10000	0.5	0.1	0.1	t_test	0.7823
50118.7	10000	10000	0.5	0.1	0.1	chi2_test	0.03325
50118.7	10000	10000	0.5	1	0.1	t_test	0.93273
50118.7	10000	10000	0.5	1	0.1	chi2_test	0.02392
50118.7	10000	10000	0.5	10	0.1	t_test	0.96288
50118.7	10000	10000	0.5	10	0.1	chi2_test	0.01704
50118.7	10000	10000	0.5	100	0.1	t_test	0.96495
50118.7	10000	10000	0.5	100	0.1	chi2_test	0.05001
50118.7	20000	20000	0.5	0.1	0.1	t_test	0.84507
50118.7	20000	20000	0.5	0.1	0.1	chi2_test	0.03164
50118.7	20000	20000	0.5	1	0.1	t_test	0.95272
50118.7	20000	20000	0.5	1	0.1	chi2_test	0.0233
50118.7	20000	20000	0.5	10	0.1	t_test	0.97385
50118.7	20000	20000	0.5	10	0.1	chi2_test	0.01705
50118.7	20000	20000	0.5	100	0.1	t_test	0.97509
50118.7	20000	20000	0.5	100	0.1	chi2_test	0.05109
50118.7	100000	100000	0.5	0.1	0.1	t_test	0.9305
50118.7	100000	100000	0.5	0.1	0.1	chi2_test	0.03324
50118.7	100000	100000	0.5	1	0.1	t_test	0.97939
50118.7	100000	100000	0.5	1	0.1	chi2_test	0.02383
50118.7	100000	100000	0.5	10	0.1	t_test	0.98799
50118.7	100000	100000	0.5	10	0.1	chi2_test	0.01662
50118.7	100000	100000	0.5	100	0.1	t_test	0.98859
50118.7	100000	100000	0.5	100	0.1	chi2_test	0.04918
63095.7	5000	5000	0.5	0.1	0.1	t_test	0.66217
63095.7	5000	5000	0.5	0.1	0.1	chi2_test	0.03303
63095.7	5000	5000	0.5	1	0.1	t_test	0.89309
63095.7	5000	5000	0.5	1	0.1	chi2_test	0.02538
63095.7	5000	5000	0.5	10	0.1	t_test	0.9471
63095.7	5000	5000	0.5	10	0.1	chi2_test	0.0172
63095.7	5000	5000	0.5	100	0.1	t_test	0.94951
63095.7	5000	5000	0.5	100	0.1	chi2_test	0.05104
63095.7	10000	10000	0.5	0.1	0.1	t_test	0.74818
63095.7	10000	10000	0.5	0.1	0.1	chi2_test	0.03311
63095.7	10000	10000	0.5	1	0.1	t_test	0.92434
63095.7	10000	10000	0.5	1	0.1	chi2_test	0.02529
63095.7	10000	10000	0.5	10	0.1	t_test	0.96229
63095.7	10000	10000	0.5	10	0.1	chi2_test	0.01722
63095.7	10000	10000	0.5	100	0.1	t_test	0.96453
63095.7	10000	10000	0.5	100	0.1	chi2_test	0.0504
63095.7	20000	20000	0.5	0.1	0.1	t_test	0.82103
63095.7	20000	20000	0.5	0.1	0.1	chi2_test	0.03257
63095.7	20000	20000	0.5	1	0.1	t_test	0.94609
63095.7	20000	20000	0.5	1	0.1	chi2_test	0.02538
63095.7	20000	20000	0.5	10	0.1	t_test	0.97222
63095.7	20000	20000	0.5	10	0.1	chi2_test	0.01832
63095.7	20000	20000	0.5	100	0.1	t_test	0.97435
63095.7	20000	20000	0.5	100	0.1	chi2_test	0.05124
63095.7	100000	100000	0.5	0.1	0.1	t_test	0.91914
63095.7	100000	100000	0.5	0.1	0.1	chi2_test	0.03377
63095.7	100000	100000	0.5	1	0.1	t_test	0.97645
63095.7	100000	100000	0.5	1	0.1	chi2_test	0.02521
63095.7	100000	100000	0.5	10	0.1	t_test	0.9876
63095.7	100000	100000	0.5	10	0.1	chi2_test	0.01716
63095.7	100000	100000	0.5	100	0.1	t_test	0.98831
63095.7	100000	100000	0.5	100	0.1	chi2_test	0.05004
79432.8	5000	5000	0.5	0.1	0.1	t_test	0.61431
79432.8	5000	5000	0.5	0.1	0.1	chi2_test	0.03496
79432.8	5000	5000	0.5	1	0.1	t_test	0.88064
79432.8	5000	5000	0.5	1	0.1	chi2_test	0.02689
79432.8	5000	5000	0.5	10	0.1	t_test	0.94447
79432.8	5000	5000	0.5	10	0.1	chi2_test	0.01873
79432.8	5000	5000	0.5	100	0.1	t_test	0.94794
79432.8	5000	5000	0.5	100	0.1	chi2_test	0.05045
79432.8	10000	10000	0.5	0.1	0.1	t_test	0.71671
79432.8	10000	10000	0.5	0.1	0.1	chi2_test	0.03406
79432.8	10000	10000	0.5	1	0.1	t_test	0.91501
79432.8	10000	10000	0.5	1	0.1	chi2_test	0.02629
79432.8	10000	10000	0.5	10	0.1	t_test	0.95904
79432.8	10000	10000	0.5	10	0.1	chi2_test	0.01957
79432.8	10000	10000	0.5	100	0.1	t_test	0.96406
79432.8	10000	10000	0.5	100	0.1	chi2_test	0.04985
79432.8	20000	20000	0.5	0.1	0.1	t_test	0.79482
79432.8	20000	20000	0.5	0.1	0.1	chi2_test	0.03426
79432.8	20000	20000	0.5	1	0.1	t_test	0.93971
79432.8	20000	20000	0.5	1	0.1	chi2_test	0.02606
79432.8	20000	20000	0.5	10	0.1	t_test	0.97137
79432.8	20000	20000	0.5	10	0.1	chi2_test	0.01813
79432.8	20000	20000	0.5	100	0.1	t_test	0.97418
79432.8	20000	20000	0.5	100	0.1	chi2_test	0.04892
79432.8	100000	100000	0.5	0.1	0.1	t_test	0.90742
79432.8	100000	100000	0.5	0.1	0.1	chi2_test	0.03363
79432.8	100000	100000	0.5	1	0.1	t_test	0.9737
79432.8	100000	100000	0.5	1	0.1	chi2_test	0.02661
79432.8	100000	100000	0.5	10	0.1	t_test	0.98682
79432.8	100000	100000	0.5	10	0.1	chi2_test	0.01893
79432.8	100000	100000	0.5	100	0.1	t_test	0.98887
79432.8	100000	100000	0.5	100	0.1	chi2_test	0.0494
100000	5000	5000	0.5	0.1	0.1	t_test	0.56738
100000	5000	5000	0.5	0.1	0.1	chi2_test	0.03476
100000	5000	5000	0.5	1	0.1	t_test	0.86337
100000	5000	5000	0.5	1	0.1	chi2_test	0.02825
100000	5000	5000	0.5	10	0.1	t_test	0.94111
100000	5000	5000	0.5	10	0.1	chi2_test	0.02006
100000	5000	5000	0.5	100	0.1	t_test	0.9492
100000	5000	5000	0.5	100	0.1	chi2_test	0.05001
100000	10000	10000	0.5	0.1	0.1	t_test	0.68034
100000	10000	10000	0.5	0.1	0.1	chi2_test	0.0351
100000	10000	10000	0.5	1	0.1	t_test	0.90367
100000	10000	10000	0.5	1	0.1	chi2_test	0.0263
100000	10000	10000	0.5	10	0.1	t_test	0.95794
100000	10000	10000	0.5	10	0.1	chi2_test	0.02158
100000	10000	10000	0.5	100	0.1	t_test	0.96199
100000	10000	10000	0.5	100	0.1	chi2_test	0.0496
100000	20000	20000	0.5	0.1	0.1	t_test	0.76592
100000	20000	20000	0.5	0.1	0.1	chi2_test	0.03438
100000	20000	20000	0.5	1	0.1	t_test	0.93235
100000	20000	20000	0.5	1	0.1	chi2_test	0.02751
100000	20000	20000	0.5	10	0.1	t_test	0.96862
100000	20000	20000	0.5	10	0.1	chi2_test	0.02061
100000	20000	20000	0.5	100	0.1	t_test	0.97442
100000	20000	20000	0.5	100	0.1	chi2_test	0.05059
100000	100000	100000	0.5	0.1	0.1	t_test	0.89289
100000	100000	100000	0.5	0.1	0.1	chi2_test	0.03531
100000	100000	100000	0.5	1	0.1	t_test	0.96851
100000	100000	100000	0.5	1	0.1	chi2_test	0.02771
100000	100000	100000	0.5	10	0.1	t_test	0.98798
100000	100000	100000	0.5	10	0.1	chi2_test	0.02051
100000	100000	100000	0.5	100	0.1	t_test	0.98821
100000	100000	100000	0.5	100	0.1	chi2_test	0.04959
125893	5000	5000	0.5	0.1	0.1	t_test	0.51277
125893	5000	5000	0.5	0.1	0.1	chi2_test	0.03626
125893	5000	5000	0.5	1	0.1	t_test	0.84515
125893	5000	5000	0.5	1	0.1	chi2_test	0.02894
125893	5000	5000	0.5	10	0.1	t_test	0.93584
125893	5000	5000	0.5	10	0.1	chi2_test	0.02258
125893	5000	5000	0.5	100	0.1	t_test	0.94583
125893	5000	5000	0.5	100	0.1	chi2_test	0.05001
125893	10000	10000	0.5	0.1	0.1	t_test	0.63576
125893	10000	10000	0.5	0.1	0.1	chi2_test	0.03641
125893	10000	10000	0.5	1	0.1	t_test	0.89233
125893	10000	10000	0.5	1	0.1	chi2_test	0.02838
125893	10000	10000	0.5	10	0.1	t_test	0.95416
125893	10000	10000	0.5	10	0.1	chi2_test	0.02351
125893	10000	10000	0.5	100	0.1	t_test	0.96167
125893	10000	10000	0.5	100	0.1	chi2_test	0.04984
125893	20000	20000	0.5	0.1	0.1	t_test	0.73409
125893	20000	20000	0.5	0.1	0.1	chi2_test	0.03537
125893	20000	20000	0.5	1	0.1	t_test	0.92291
125893	20000	20000	0.5	1	0.1	chi2_test	0.02775
125893	20000	20000	0.5	10	0.1	t_test	0.96796
125893	20000	20000	0.5	10	0.1	chi2_test	0.02385
125893	20000	20000	0.5	100	0.1	t_test	0.97284
125893	20000	20000	0.5	100	0.1	chi2_test	0.05053
125893	100000	100000	0.5	0.1	0.1	t_test	0.87579
125893	100000	100000	0.5	0.1	0.1	chi2_test	0.03466
125893	100000	100000	0.5	1	0.1	t_test	0.96485
125893	100000	100000	0.5	1	0.1	chi2_test	0.02743
125893	100000	100000	0.5	10	0.1	t_test	0.98636
125893	100000	100000	0.5	10	0.1	chi2_test	0.02246
125893	100000	100000	0.5	100	0.1	t_test	0.98816
125893	100000	100000	0.5	100	0.1	chi2_test	0.05056
158489	5000	5000	0.5	0.1	0.1	t_test	0.46052
158489	5000	5000	0.5	0.1	0.1	chi2_test	0.03669
158489	5000	5000	0.5	1	0.1	t_test	0.8237
158489	5000	5000	0.5	1	0.1	chi2_test	0.03004
158489	5000	5000	0.5	10	0.1	t_test	0.92935
158489	5000	5000	0.5	10	0.1	chi2_test	0.02492
158489	5000	5000	0.5	100	0.1	t_test	0.94339
158489	5000	5000	0.5	100	0.1	chi2_test	0.0508
158489	10000	10000	0.5	0.1	0.1	t_test	0.58686
158489	10000	10000	0.5	0.1	0.1	chi2_test	0.03644
158489	10000	10000	0.5	1	0.1	t_test	0.87439
158489	10000	10000	0.5	1	0.1	chi2_test	0.02854
158489	10000	10000	0.5	10	0.1	t_test	0.95125
158489	10000	10000	0.5	10	0.1	chi2_test	0.02443
158489	10000	10000	0.5	100	0.1	t_test	0.96086
158489	10000	10000	0.5	100	0.1	chi2_test	0.04971
158489	20000	20000	0.5	0.1	0.1	t_test	0.69538
158489	20000	20000	0.5	0.1	0.1	chi2_test	0.0359
158489	20000	20000	0.5	1	0.1	t_test	0.91252
158489	20000	20000	0.5	1	0.1	chi2_test	0.02955
158489	20000	20000	0.5	10	0.1	t_test	0.96474
158489	20000	20000	0.5	10	0.1	chi2_test	0.0241
158489	20000	20000	0.5	100	0.1	t_test	0.97209
158489	20000	20000	0.5	100	0.1	chi2_test	0.04982
158489	100000	100000	0.5	0.1	0.1	t_test	0.85865
158489	100000	100000	0.5	0.1	0.1	chi2_test	0.03584
158489	100000	100000	0.5	1	0.1	t_test	0.95942
158489	100000	100000	0.5	1	0.1	chi2_test	0.02945
158489	100000	100000	0.5	10	0.1	t_test	0.98443
158489	100000	100000	0.5	10	0.1	chi2_test	0.02419
158489	100000	100000	0.5	100	0.1	t_test	0.98759
158489	100000	100000	0.5	100	0.1	chi2_test	0.05089
199526	5000	5000	0.5	0.1	0.1	t_test	0.40373
199526	5000	5000	0.5	0.1	0.1	chi2_test	0.0369
199526	5000	5000	0.5	1	0.1	t_test	0.80031
199526	5000	5000	0.5	1	0.1	chi2_test	0.02985
199526	5000	5000	0.5	10	0.1	t_test	0.92308
199526	5000	5000	0.5	10	0.1	chi2_test	0.02659
199526	5000	5000	0.5	100	0.1	t_test	0.94257
199526	5000	5000	0.5	100	0.1	chi2_test	0.04976
199526	10000	10000	0.5	0.1	0.1	t_test	0.54017
199526	10000	10000	0.5	0.1	0.1	chi2_test	0.0382
199526	10000	10000	0.5	1	0.1	t_test	0.85798
199526	10000	10000	0.5	1	0.1	chi2_test	0.03021
199526	10000	10000	0.5	10	0.1	t_test	0.94686
199526	10000	10000	0.5	10	0.1	chi2_test	0.02588
199526	10000	10000	0.5	100	0.1	t_test	0.95893
199526	10000	10000	0.5	100	0.1	chi2_test	0.04941
199526	20000	20000	0.5	0.1	0.1	t_test	0.65403
199526	20000	20000	0.5	0.1	0.1	chi2_test	0.03702
199526	20000	20000	0.5	1	0.1	t_test	0.89787
199526	20000	20000	0.5	1	0.1	chi2_test	0.02953
199526	20000	20000	0.5	10	0.1	t_test	0.96145
199526	20000	20000	0.5	10	0.1	chi2_test	0.02622
199526	20000	20000	0.5	100	0.1	t_test	0.97207
199526	20000	20000	0.5	100	0.1	chi2_test	0.04977
199526	100000	100000	0.5	0.1	0.1	t_test	0.83797
199526	100000	100000	0.5	0.1	0.1	chi2_test	0.03606
199526	100000	100000	0.5	1	0.1	t_test	0.95459
199526	100000	100000	0.5	1	0.1	chi2_test	0.02945
199526	100000	100000	0.5	10	0.1	t_test	0.9834
199526	100000	100000	0.5	10	0.1	chi2_test	0.02703
199526	100000	100000	0.5	100	0.1	t_test	0.98763
199526	100000	100000	0.5	100	0.1	chi2_test	0.04961
251189	5000	5000	0.5	0.1	0.1	t_test	0.35244
251189	5000	5000	0.5	0.1	0.1	chi2_test	0.03827
251189	5000	5000	0.5	1	0.1	t_test	0.77205
251189	5000	5000	0.5	1	0.1	chi2_test	0.03018
251189	5000	5000	0.5	10	0.1	t_test	0.9156
251189	5000	5000	0.5	10	0.1	chi2_test	0.02781
251189	5000	5000	0.5	100	0.1	t_test	0.93977
251189	5000	5000	0.5	100	0.1	chi2_test	0.05032
251189	10000	10000	0.5	0.1	0.1	t_test	0.48543
251189	10000	10000	0.5	0.1	0.1	chi2_test	0.0386
251189	10000	10000	0.5	1	0.1	t_test	0.83846
251189	10000	10000	0.5	1	0.1	chi2_test	0.02965
251189	10000	10000	0.5	10	0.1	t_test	0.94166
251189	10000	10000	0.5	10	0.1	chi2_test	0.02809
251189	10000	10000	0.5	100	0.1	t_test	0.95887
251189	10000	10000	0.5	100	0.1	chi2_test	0.05012
251189	20000	20000	0.5	0.1	0.1	t_test	0.61198
251189	20000	20000	0.5	0.1	0.1	chi2_test	0.03914
251189	20000	20000	0.5	1	0.1	t_test	0.88269
251189	20000	20000	0.5	1	0.1	chi2_test	0.03012
251189	20000	20000	0.5	10	0.1	t_test	0.95866
251189	20000	20000	0.5	10	0.1	chi2_test	0.02794
251189	20000	20000	0.5	100	0.1	t_test	0.96973
251189	20000	20000	0.5	100	0.1	chi2_test	0.04968
251189	100000	100000	0.5	0.1	0.1	t_test	0.81354
251189	100000	100000	0.5	0.1	0.1	chi2_test	0.0373
251189	100000	100000	0.5	1	0.1	t_test	0.94793
251189	100000	100000	0.5	1	0.1	chi2_test	0.0301
251189	100000	100000	0.5	10	0.1	t_test	0.97996
251189	100000	100000	0.5	10	0.1	chi2_test	0.02845
251189	100000	100000	0.5	100	0.1	t_test	0.9858
251189	100000	100000	0.5	100	0.1	chi2_test	0.05007
316228	5000	5000	0.5	0.1	0.1	t_test	0.30344
316228	5000	5000	0.5	0.1	0.1	chi2_test	0.03871
316228	5000	5000	0.5	1	0.1	t_test	0.73923
316228	5000	5000	0.5	1	0.1	chi2_test	0.03045
316228	5000	5000	0.5	10	0.1	t_test	0.90684
316228	5000	5000	0.5	10	0.1	chi2_test	0.02894
316228	5000	5000	0.5	100	0.1	t_test	0.93625
316228	5000	5000	0.5	100	0.1	chi2_test	0.0515
316228	10000	10000	0.5	0.1	0.1	t_test	0.43306
316228	10000	10000	0.5	0.1	0.1	chi2_test	0.03918
316228	10000	10000	0.5	1	0.1	t_test	0.81326
316228	10000	10000	0.5	1	0.1	chi2_test	0.03073
316228	10000	10000	0.5	10	0.1	t_test	0.93437
316228	10000	10000	0.5	10	0.1	chi2_test	0.02986
316228	10000	10000	0.5	100	0.1	t_test	0.95425
316228	10000	10000	0.5	100	0.1	chi2_test	0.04859
316228	20000	20000	0.5	0.1	0.1	t_test	0.56363
316228	20000	20000	0.5	0.1	0.1	chi2_test	0.04019
316228	20000	20000	0.5	1	0.1	t_test	0.86676
316228	20000	20000	0.5	1	0.1	chi2_test	0.03028
316228	20000	20000	0.5	10	0.1	t_test	0.95402
316228	20000	20000	0.5	10	0.1	chi2_test	0.02923
316228	20000	20000	0.5	100	0.1	t_test	0.96899
316228	20000	20000	0.5	100	0.1	chi2_test	0.04919
316228	100000	100000	0.5	0.1	0.1	t_test	0.78699
316228	100000	100000	0.5	0.1	0.1	chi2_test	0.03952
316228	100000	100000	0.5	1	0.1	t_test	0.93859
316228	100000	100000	0.5	1	0.1	chi2_test	0.03076
316228	100000	100000	0.5	10	0.1	t_test	0.97924
316228	100000	100000	0.5	10	0.1	chi2_test	0.03016
316228	100000	100000	0.5	100	0.1	t_test	0.9859
316228	100000	100000	0.5	100	0.1	chi2_test	0.05024
398107	5000	5000	0.5	0.1	0.1	t_test	0.25822
398107	5000	5000	0.5	0.1	0.1	chi2_test	0.04008
398107	5000	5000	0.5	1	0.1	t_test	0.70324
398107	5000	5000	0.5	1	0.1	chi2_test	0.0305
398107	5000	5000	0.5	10	0.1	t_test	0.89793
398107	5000	5000	0.5	10	0.1	chi2_test	0.03035
398107	5000	5000	0.5	100	0.1	t_test	0.93526
398107	5000	5000	0.5	100	0.1	chi2_test	0.04839
398107	10000	10000	0.5	0.1	0.1	t_test	0.38146
398107	10000	10000	0.5	0.1	0.1	chi2_test	0.0391
398107	10000	10000	0.5	1	0.1	t_test	0.78628
398107	10000	10000	0.5	1	0.1	chi2_test	0.0302
398107	10000	10000	0.5	10	0.1	t_test	0.92821
398107	10000	10000	0.5	10	0.1	chi2_test	0.03111
398107	10000	10000	0.5	100	0.1	t_test	0.95279
398107	10000	10000	0.5	100	0.1	chi2_test	0.04891
398107	20000	20000	0.5	0.1	0.1	t_test	0.51105
398107	20000	20000	0.5	0.1	0.1	chi2_test	0.03937
398107	20000	20000	0.5	1	0.1	t_test	0.84686
398107	20000	20000	0.5	1	0.1	chi2_test	0.03048
398107	20000	20000	0.5	10	0.1	t_test	0.94872
398107	20000	20000	0.5	10	0.1	chi2_test	0.03052
398107	20000	20000	0.5	100	0.1	t_test	0.96681
398107	20000	20000	0.5	100	0.1	chi2_test	0.05003
398107	100000	100000	0.5	0.1	0.1	t_test	0.75769
398107	100000	100000	0.5	0.1	0.1	chi2_test	0.04038
398107	100000	100000	0.5	1	0.1	t_test	0.93125
398107	100000	100000	0.5	1	0.1	chi2_test	0.03129
398107	100000	100000	0.5	10	0.1	t_test	0.97736
398107	100000	100000	0.5	10	0.1	chi2_test	0.03178
398107	100000	100000	0.5	100	0.1	t_test	0.98541
398107	100000	100000	0.5	100	0.1	chi2_test	0.04895
501187	5000	5000	0.5	0.1	0.1	t_test	0.21808
501187	5000	5000	0.5	0.1	0.1	chi2_test	0.03984
501187	5000	5000	0.5	1	0.1	t_test	0.66445
501187	5000	5000	0.5	1	0.1	chi2_test	0.03029
501187	5000	5000	0.5	10	0.1	t_test	0.88544
501187	5000	5000	0.5	10	0.1	chi2_test	0.03097
501187	5000	5000	0.5	100	0.1	t_test	0.92936
501187	5000	5000	0.5	100	0.1	chi2_test	0.04877
501187	10000	10000	0.5	0.1	0.1	t_test	0.3281
501187	10000	10000	0.5	0.1	0.1	chi2_test	0.04036
501187	10000	10000	0.5	1	0.1	t_test	0.75682
501187	10000	10000	0.5	1	0.1	chi2_test	0.03088
501187	10000	10000	0.5	10	0.1	t_test	0.91749
501187	10000	10000	0.5	10	0.1	chi2_test	0.03204
501187	10000	10000	0.5	100	0.1	t_test	0.94999
501187	10000	10000	0.5	100	0.1	chi2_test	0.05029
501187	20000	20000	0.5	0.1	0.1	t_test	0.46052
501187	20000	20000	0.5	0.1	0.1	chi2_test	0.04021
501187	20000	20000	0.5	1	0.1	t_test	0.82548
501187	20000	20000	0.5	1	0.1	chi2_test	0.0303
501187	20000	20000	0.5	10	0.1	t_test	0.94184
501187	20000	20000	0.5	10	0.1	chi2_test	0.03221
501187	20000	20000	0.5	100	0.1	t_test	0.96523
501187	20000	20000	0.5	100	0.1	chi2_test	0.05129
501187	100000	100000	0.5	0.1	0.1	t_test	0.72256
501187	100000	100000	0.5	0.1	0.1	chi2_test	0.04054
501187	100000	100000	0.5	1	0.1	t_test	0.92069
501187	100000	100000	0.5	1	0.1	chi2_test	0.032
501187	100000	100000	0.5	10	0.1	t_test	0.97448
501187	100000	100000	0.5	10	0.1	chi2_test	0.03217
501187	100000	100000	0.5	100	0.1	t_test	0.98441
501187	100000	100000	0.5	100	0.1	chi2_test	0.04991
630957	5000	5000	0.5	0.1	0.1	t_test	0.18418
630957	5000	5000	0.5	0.1	0.1	chi2_test	0.04107
630957	5000	5000	0.5	1	0.1	t_test	0.62175
630957	5000	5000	0.5	1	0.1	chi2_test	0.03081
630957	5000	5000	0.5	10	0.1	t_test	0.87119
630957	5000	5000	0.5	10	0.1	chi2_test	0.03288
630957	5000	5000	0.5	100	0.1	t_test	0.92478
630957	5000	5000	0.5	100	0.1	chi2_test	0.0501
630957	10000	10000	0.5	0.1	0.1	t_test	0.28042
630957	10000	10000	0.5	0.1	0.1	chi2_test	0.04118
630957	10000	10000	0.5	1	0.1	t_test	0.72653
630957	10000	10000	0.5	1	0.1	chi2_test	0.03169
630957	10000	10000	0.5	10	0.1	t_test	0.90923
630957	10000	10000	0.5	10	0.1	chi2_test	0.03276
630957	10000	10000	0.5	100	0.1	t_test	0.9471
630957	10000	10000	0.5	100	0.1	chi2_test	0.05078
630957	20000	20000	0.5	0.1	0.1	t_test	0.4105
630957	20000	20000	0.5	0.1	0.1	chi2_test	0.04118
630957	20000	20000	0.5	1	0.1	t_test	0.80052
630957	20000	20000	0.5	1	0.1	chi2_test	0.03193
630957	20000	20000	0.5	10	0.1	t_test	0.93642
630957	20000	20000	0.5	10	0.1	chi2_test	0.03298
630957	20000	20000	0.5	100	0.1	t_test	0.96311
630957	20000	20000	0.5	100	0.1	chi2_test	0.04992
630957	100000	100000	0.5	0.1	0.1	t_test	0.6911
630957	100000	100000	0.5	0.1	0.1	chi2_test	0.04151
630957	100000	100000	0.5	1	0.1	t_test	0.91032
630957	100000	100000	0.5	1	0.1	chi2_test	0.03176
630957	100000	100000	0.5	10	0.1	t_test	0.97125
630957	100000	100000	0.5	10	0.1	chi2_test	0.03113
630957	100000	100000	0.5	100	0.1	t_test	0.98332
630957	100000	100000	0.5	100	0.1	chi2_test	0.0488
794328	5000	5000	0.5	0.1	0.1	t_test	0.15289
794328	5000	5000	0.5	0.1	0.1	chi2_test	0.04141
794328	5000	5000	0.5	1	0.1	t_test	0.57907
794328	5000	5000	0.5	1	0.1	chi2_test	0.03195
794328	5000	5000	0.5	10	0.1	t_test	0.85421
794328	5000	5000	0.5	10	0.1	chi2_test	0.03281
794328	5000	5000	0.5	100	0.1	t_test	0.91936
794328	5000	5000	0.5	100	0.1	chi2_test	0.0513
794328	10000	10000	0.5	0.1	0.1	t_test	0.23748
794328	10000	10000	0.5	0.1	0.1	chi2_test	0.04299
794328	10000	10000	0.5	1	0.1	t_test	0.68678
794328	10000	10000	0.5	1	0.1	chi2_test	0.03349
794328	10000	10000	0.5	10	0.1	t_test	0.89814
794328	10000	10000	0.5	10	0.1	chi2_test	0.03346
794328	10000	10000	0.5	100	0.1	t_test	0.94255
794328	10000	10000	0.5	100	0.1	chi2_test	0.05011
794328	20000	20000	0.5	0.1	0.1	t_test	0.35882
794328	20000	20000	0.5	0.1	0.1	chi2_test	0.04202
794328	20000	20000	0.5	1	0.1	t_test	0.77252
794328	20000	20000	0.5	1	0.1	chi2_test	0.03303
794328	20000	20000	0.5	10	0.1	t_test	0.92681
794328	20000	20000	0.5	10	0.1	chi2_test	0.03269
794328	20000	20000	0.5	100	0.1	t_test	0.95973
794328	20000	20000	0.5	100	0.1	chi2_test	0.04916
794328	100000	100000	0.5	0.1	0.1	t_test	0.64816
794328	100000	100000	0.5	0.1	0.1	chi2_test	0.04168
794328	100000	100000	0.5	1	0.1	t_test	0.89704
794328	100000	100000	0.5	1	0.1	chi2_test	0.03248
794328	100000	100000	0.5	10	0.1	t_test	0.96756
794328	100000	100000	0.5	10	0.1	chi2_test	0.03298
794328	100000	100000	0.5	100	0.1	t_test	0.98194
794328	100000	100000	0.5	100	0.1	chi2_test	0.04884
1000000	5000	5000	0.5	0.1	0.1	t_test	0.13111
1000000	5000	5000	0.5	0.1	0.1	chi2_test	0.04337
1000000	5000	5000	0.5	1	0.1	t_test	0.52989
1000000	5000	5000	0.5	1	0.1	chi2_test	0.03231
1000000	5000	5000	0.5	10	0.1	t_test	0.83721
1000000	5000	5000	0.5	10	0.1	chi2_test	0.03354
1000000	5000	5000	0.5	100	0.1	t_test	0.91219
1000000	5000	5000	0.5	100	0.1	chi2_test	0.04864
1000000	10000	10000	0.5	0.1	0.1	t_test	0.20568
1000000	10000	10000	0.5	0.1	0.1	chi2_test	0.04175
1000000	10000	10000	0.5	1	0.1	t_test	0.64624
1000000	10000	10000	0.5	1	0.1	chi2_test	0.03327
1000000	10000	10000	0.5	10	0.1	t_test	0.8829
1000000	10000	10000	0.5	10	0.1	chi2_test	0.03364
1000000	10000	10000	0.5	100	0.1	t_test	0.93795
1000000	10000	10000	0.5	100	0.1	chi2_test	0.04927
1000000	20000	20000	0.5	0.1	0.1	t_test	0.30958
1000000	20000	20000	0.5	0.1	0.1	chi2_test	0.04328
1000000	20000	20000	0.5	1	0.1	t_test	0.74432
1000000	20000	20000	0.5	1	0.1	chi2_test	0.03316
1000000	20000	20000	0.5	10	0.1	t_test	0.91777
1000000	20000	20000	0.5	10	0.1	chi2_test	0.03433
1000000	20000	20000	0.5	100	0.1	t_test	0.9564
1000000	20000	20000	0.5	100	0.1	chi2_test	0.05067
1000000	100000	100000	0.5	0.1	0.1	t_test	0.60831
1000000	100000	100000	0.5	0.1	0.1	chi2_test	0.04278
1000000	100000	100000	0.5	1	0.1	t_test	0.88167
1000000	100000	100000	0.5	1	0.1	chi2_test	0.03154
1000000	100000	100000	0.5	10	0.1	t_test	0.96306
1000000	100000	100000	0.5	10	0.1	chi2_test	0.03372
1000000	100000	100000	0.5	100	0.1	t_test	0.98025
1000000	100000	100000	0.5	100	0.1	chi2_test	0.04939
1.25893e+06	5000	5000	0.5	0.1	0.1	t_test	0.11211
1.25893e+06	5000	5000	0.5	0.1	0.1	chi2_test	0.04257
1.25893e+06	5000	5000	0.5	1	0.1	t_test	0.47574
1.25893e+06	5000	5000	0.5	1	0.1	chi2_test	0.0335
1.25893e+06	5000	5000	0.5	10	0.1	t_test	0.81415
1.25893e+06	5000	5000	0.5	10	0.1	chi2_test	0.03318
1.25893e+06	5000	5000	0.5	100	0.1	t_test	0.90237
1.25893e+06	5000	5000	0.5	100	0.1	chi2_test	0.04876
1.25893e+06	10000	10000	0.5	0.1	0.1	t_test	0.17269
1.25893e+06	10000	10000	0.5	0.1	0.1	chi2_test	0.0428
1.25893e+06	10000	10000	0.5	1	0.1	t_test	0.60683
1.25893e+06	10000	10000	0.5	1	0.1	chi2_test	0.03336
1.25893e+06	10000	10000	0.5	10	0.1	t_test	0.86703
1.25893e+06	10000	10000	0.5	10	0.1	chi2_test	0.03424
1.25893e+06	10000	10000	0.5	100	0.1	t_test	0.93173
1.25893e+06	10000	10000	0.5	100	0.1	chi2_test	0.04995
1.25893e+06	20000	20000	0.5	0.1	0.1	t_test	0.26493
1.25893e+06	20000	20000	0.5	0.1	0.1	chi2_test	0.04363
1.25893e+06	20000	20000	0.5	1	0.1	t_test	0.70802
1.25893e+06	20000	20000	0.5	1	0.1	chi2_test	0.0342
1.25893e+06	20000	20000	0.5	10	0.1	t_test	0.9069
1.25893e+06	20000	20000	0.5	10	0.1	chi2_test	0.0347
1.25893e+06	20000	20000	0.5	100	0.1	t_test	0.95155
1.25893e+06	20000	20000	0.5	100	0.1	chi2_test	0.05036
1.25893e+06	100000	100000	0.5	0.1	0.1	t_test	0.56078
1.25893e+06	100000	100000	0.5	0.1	0.1	chi2_test	0.04358
1.25893e+06	100000	100000	0.5	1	0.1	t_test	0.86381
1.25893e+06	100000	100000	0.5	1	0.1	chi2_test	0.03241
1.25893e+06	100000	100000	0.5	10	0.1	t_test	0.95801
1.25893e+06	100000	100000	0.5	10	0.1	chi2_test	0.03441
1.25893e+06	100000	100000	0.5	100	0.1	t_test	0.97882
1.25893e+06	100000	100000	0.5	100	0.1	chi2_test	0.04892
1.58489e+06	5000	5000	0.5	0.1	0.1	t_test	0.09759
1.58489e+06	5000	5000	0.5	0.1	0.1	chi2_test	0.04447
1.58489e+06	5000	5000	0.5	1	0.1	t_test	0.42516
1.58489e+06	5000	5000	0.5	1	0.1	chi2_test	0.0349
1.58489e+06	5000	5000	0.5	10	0.1	t_test	0.79038
1.58489e+06	5000	5000	0.5	10	0.1	chi2_test	0.03514
1.58489e+06	5000	5000	0.5	100	0.1	t_test	0.89449
1.58489e+06	5000	5000	0.5	100	0.1	chi2_test	0.05003
1.58489e+06	10000	10000	0.5	0.1	0.1	t_test	0.14483
1.58489e+06	10000	10000	0.5	0.1	0.1	chi2_test	0.04388
1.58489e+06	10000	10000	0.5	1	0.1	t_test	0.5555
1.58489e+06	10000	10000	0.5	1	0.1	chi2_test	0.0344
1.58489e+06	10000	10000	0.5	10	0.1	t_test	0.85102
1.58489e+06	10000	10000	0.5	10	0.1	chi2_test	0.03332
1.58489e+06	10000	10000	0.5	100	0.1	t_test	0.92455
1.58489e+06	10000	10000	0.5	100	0.1	chi2_test	0.04812
1.58489e+06	20000	20000	0.5	0.1	0.1	t_test	0.22355
1.58489e+06	20000	20000	0.5	0.1	0.1	chi2_test	0.0429
1.58489e+06	20000	20000	0.5	1	0.1	t_test	0.66645
1.58489e+06	20000	20000	0.5	1	0.1	chi2_test	0.03495
1.58489e+06	20000	20000	0.5	10	0.1	t_test	0.89399
1.58489e+06	20000	20000	0.5	10	0.1	chi2_test	0.03418
1.58489e+06	20000	20000	0.5	100	0.1	t_test	0.94781
1.58489e+06	20000	20000	0.5	100	0.1	chi2_test	0.05046
1.58489e+06	100000	100000	0.5	0.1	0.1	t_test	0.51166
1.58489e+06	100000	100000	0.5	0.1	0.1	chi2_test	0.04339
1.58489e+06	100000	100000	0.5	1	0.1	t_test	0.84525
1.58489e+06	100000	100000	0.5	1	0.1	chi2_test	0.03387
1.58489e+06	100000	100000	0.5	10	0.1	t_test	0.95171
1.58489e+06	100000	100000	0.5	10	0.1	chi2_test	0.03402
1.58489e+06	100000	100000	0.5	100	0.1	t_test	0.97618
1.58489e+06	100000	100000	0.5	100	0.1	chi2_test	0.04963
1.99526e+06	5000	5000	0.5	0.1	0.1	t_test	0.08904
1.99526e+06	5000	5000	0.5	0.1	0.1	chi2_test	0.04523
1.99526e+06	5000	5000	0.5	1	0.1	t_test	0.374
1.99526e+06	5000	5000	0.5	1	0.1	chi2_test	0.03525
1.99526e+06	5000	5000	0.5	10	0.1	t_test	0.76377
1.99526e+06	5000	5000	0.5	10	0.1	chi2_test	0.03527
1.99526e+06	5000	5000	0.5	100	0.1	t_test	0.88547
1.99526e+06	5000	5000	0.5	100	0.1	chi2_test	0.05064
1.99526e+06	10000	10000	0.5	0.1	0.1	t_test	0.12262
1.99526e+06	10000	10000	0.5	0.1	0.1	chi2_test	0.04424
1.99526e+06	10000	10000	0.5	1	0.1	t_test	0.50622
1.99526e+06	10000	10000	0.5	1	0.1	chi2_test	0.03495
1.99526e+06	10000	10000	0.5	10	0.1	t_test	0.83223
1.99526e+06	10000	10000	0.5	10	0.1	chi2_test	0.036
1.99526e+06	10000	10000	0.5	100	0.1	t_test	0.9198
1.99526e+06	10000	10000	0.5	100	0.1	chi2_test	0.05032
1.99526e+06	20000	20000	0.5	0.1	0.1	t_test	0.19184
1.99526e+06	20000	20000	0.5	0.1	0.1	chi2_test	0.04502
1.99526e+06	20000	20000	0.5	1	0.1	t_test	0.62882
1.99526e+06	20000	20000	0.5	1	0.1	chi2_test	0.03403
1.99526e+06	20000	20000	0.5	10	0.1	t_test	0.88201
1.99526e+06	20000	20000	0.5	10	0.1	chi2_test	0.03352
1.99526e+06	20000	20000	0.5	100	0.1	t_test	0.94272
1.99526e+06	20000	20000	0.5	100	0.1	chi2_test	0.05043
1.99526e+06	100000	100000	0.5	0.1	0.1	t_test	0.46477
1.99526e+06	100000	100000	0.5	0.1	0.1	chi2_test	0.04348
1.99526e+06	100000	100000	0.5	1	0.1	t_test	0.82474
1.99526e+06	100000	100000	0.5	1	0.1	chi2_test	0.03423
1.99526e+06	100000	100000	0.5	10	0.1	t_test	0.94705
1.99526e+06	100000	100000	0.5	10	0.1	chi2_test	0.03492
1.99526e+06	100000	100000	0.5	100	0.1	t_test	0.97443
1.99526e+06	100000	100000	0.5	100	0.1	chi2_test	0.0491
2.51189e+06	5000	5000	0.5	0.1	0.1	t_test	0.07909
2.51189e+06	5000	5000	0.5	0.1	0.1	chi2_test	0.04515
2.51189e+06	5000	5000	0.5	1	0.1	t_test	0.32497
2.51189e+06	5000	5000	0.5	1	0.1	chi2_test	0.03508
2.51189e+06	5000	5000	0.5	10	0.1	t_test	0.7327
2.51189e+06	5000	5000	0.5	10	0.1	chi2_test	0.03507
2.51189e+06	5000	5000	0.5	100	0.1	t_test	0.87448
2.51189e+06	5000	5000	0.5	100	0.1	chi2_test	0.04868
2.51189e+06	10000	10000	0.5	0.1	0.1	t_test	0.10665
2.51189e+06	10000	10000	0.5	0.1	0.1	chi2_test	0.04525
2.51189e+06	10000	10000	0.5	1	0.1	t_test	0.45477
2.51189e+06	10000	10000	0.5	1	0.1	chi2_test	0.03391
2.51189e+06	10000	10000	0.5	10	0.1	t_test	0.80852
2.51189e+06	10000	10000	0.5	10	0.1	chi2_test	0.03538
2.51189e+06	10000	10000	0.5	100	0.1	t_test	0.91093
2.51189e+06	10000	10000	0.5	100	0.1	chi2_test	0.05007
2.51189e+06	20000	20000	0.5	0.1	0.1	t_test	0.16103
2.51189e+06	20000	20000	0.5	0.1	0.1	chi2_test	0.04518
2.51189e+06	20000	20000	0.5	1	0.1	t_test	0.58064
2.51189e+06	20000	20000	0.5	1	0.1	chi2_test	0.03483
2.51189e+06	20000	20000	0.5	10	0.1	t_test	0.86453
2.51189e+06	20000	20000	0.5	10	0.1	chi2_test	0.03578
2.51189e+06	20000	20000	0.5	100	0.1	t_test	0.93617
2.51189e+06	20000	20000	0.5	100	0.1	chi2_test	0.05078
2.51189e+06	100000	100000	0.5	0.1	0.1	t_test	0.41294
2.51189e+06	100000	100000	0.5	0.1	0.1	chi2_test	0.04531
2.51189e+06	100000	100000	0.5	1	0.1	t_test	0.79999
2.51189e+06	100000	100000	0.5	1	0.1	chi2_test	0.03596
2.51189e+06	100000	100000	0.5	10	0.1	t_test	0.93882
2.51189e+06	100000	100000	0.5	10	0.1	chi2_test	0.03547
2.51189e+06	100000	100000	0.5	100	0.1	t_test	0.97181
2.51189e+06	100000	100000	0.5	100	0.1	chi2_test	0.04943
3.16228e+06	5000	5000	0.5	0.1	0.1	t_test	0.0718
3.16228e+06	5000	5000	0.5	0.1	0.1	chi2_test	0.04653
3.16228e+06	5000	5000	0.5	1	0.1	t_test	0.27948
3.16228e+06	5000	5000	0.5	1	0.1	chi2_test	0.03646
3.16228e+06	5000	5000	0.5	10	0.1	t_test	0.69836
3.16228e+06	5000	5000	0.5	10	0.1	chi2_test	0.03688
3.16228e+06	5000	5000	0.5	100	0.1	t_test	0.86142
3.16228e+06	5000	5000	0.5	100	0.1	chi2_test	0.0498
3.16228e+06	10000	10000	0.5	0.1	0.1	t_test	0.09439
3.16228e+06	10000	10000	0.5	0.1	0.1	chi2_test	0.04566
3.16228e+06	10000	10000	0.5	1	0.1	t_test	0.40525
3.16228e+06	10000	10000	0.5	1	0.1	chi2_test	0.03655
3.16228e+06	10000	10000	0.5	10	0.1	t_test	0.78194
3.16228e+06	10000	10000	0.5	10	0.1	chi2_test	0.03509
3.16228e+06	10000	10000	0.5	100	0.1	t_test	0.89997
3.16228e+06	10000	10000	0.5	100	0.1	chi2_test	0.04951
3.16228e+06	20000	20000	0.5	0.1	0.1	t_test	0.13794
3.16228e+06	20000	20000	0.5	0.1	0.1	chi2_test	0.04522
3.16228e+06	20000	20000	0.5	1	0.1	t_test	0.53588
3.16228e+06	20000	20000	0.5	1	0.1	chi2_test	0.03551
3.16228e+06	20000	20000	0.5	10	0.1	t_test	0.84279
3.16228e+06	20000	20000	0.5	10	0.1	chi2_test	0.03539
3.16228e+06	20000	20000	0.5	100	0.1	t_test	0.92862
3.16228e+06	20000	20000	0.5	100	0.1	chi2_test	0.04955
3.16228e+06	100000	100000	0.5	0.1	0.1	t_test	0.36689
3.16228e+06	100000	100000	0.5	0.1	0.1	chi2_test	0.04561
3.16228e+06	100000	100000	0.5	1	0.1	t_test	0.77371
3.16228e+06	100000	100000	0.5	1	0.1	chi2_test	0.03562
3.16228e+06	100000	100000	0.5	10	0.1	t_test	0.9295
3.16228e+06	100000	100000	0.5	10	0.1	chi2_test	0.03536
3.16228e+06	100000	100000	0.5	100	0.1	t_test	0.96939
3.16228e+06	100000	100000	0.5	100	0.1	chi2_test	0.04875
3.98107e+06	5000	5000	0.5	0.1	0.1	t_test	0.0675
3.98107e+06	5000	5000	0.5	0.1	0.1	chi2_test	0.04726
3.98107e+06	5000	5000	0.5	1	0.1	t_test	0.23932
3.98107e+06	5000	5000	0.5	1	0.1	chi2_test	0.03713
3.98107e+06	5000	5000	0.5	10	0.1	t_test	0.66104
3.98107e+06	5000	5000	0.5	10	0.1	chi2_test	0.03639
3.98107e+06	5000	5000	0.5	100	0.1	t_test	0.84876
3.98107e+06	5000	5000	0.5	100	0.1	chi2_test	0.05079
3.98107e+06	10000	10000	0.5	0.1	0.1	t_test	0.08516
3.98107e+06	10000	10000	0.5	0.1	0.1	chi2_test	0.04677
3.98107e+06	10000	10000	0.5	1	0.1	t_test	0.35173
3.98107e+06	10000	10000	0.5	1	0.1	chi2_test	0.03633
3.98107e+06	10000	10000	0.5	10	0.1	t_test	0.7561
3.98107e+06	10000	10000	0.5	10	0.1	chi2_test	0.03576
3.98107e+06	10000	10000	0.5	100	0.1	t_test	0.89067
3.98107e+06	10000	10000	0.5	100	0.1	chi2_test	0.04936
3.98107e+06	20000	20000	0.5	0.1	0.1	t_test	0.11823
3.98107e+06	20000	20000	0.5	0.1	0.1	chi2_test	0.04642
3.98107e+06	20000	20000	0.5	1	0.1	t_test	0.48499
3.98107e+06	20000	20000	0.5	1	0.1	chi2_test	0.03525
3.98107e+06	20000	20000	0.5	10	0.1	t_test	0.82363
3.98107e+06	20000	20000	0.5	10	0.1	chi2_test	0.03617
3.98107e+06	20000	20000	0.5	100	0.1	t_test	0.92159
3.98107e+06	20000	20000	0.5	100	0.1	chi2_test	0.05048
3.98107e+06	100000	100000	0.5	0.1	0.1	t_test	0.32102
3.98107e+06	100000	100000	0.5	0.1	0.1	chi2_test	0.04762
3.98107e+06	100000	100000	0.5	1	0.1	t_test	0.74343
3.98107e+06	100000	100000	0.5	1	0.1	chi2_test	0.03698
3.98107e+06	100000	100000	0.5	10	0.1	t_test	0.92045
3.98107e+06	100000	100000	0.5	10	0.1	chi2_test	0.03482
3.98107e+06	100000	100000	0.5	100	0.1	t_test	0.96492
3.98107e+06	100000	100000	0.5	100	0.1	chi2_test	0.05097
5.01187e+06	5000	5000	0.5	0.1	0.1	t_test	0.0631
5.01187e+06	5000	5000	0.5	0.1	0.1	chi2_test	0.04628
5.01187e+06	5000	5000	0.5	1	0.1	t_test	0.19888
5.01187e+06	5000	5000	0.5	1	0.1	chi2_test	0.03684
5.01187e+06	5000	5000	0.5	10	0.1	t_test	0.62062
5.01187e+06	5000	5000	0.5	10	0.1	chi2_test	0.03704
5.01187e+06	5000	5000	0.5	100	0.1	t_test	0.83054
5.01187e+06	5000	5000	0.5	100	0.1	chi2_test	0.05032
5.01187e+06	10000	10000	0.5	0.1	0.1	t_test	0.07542
5.01187e+06	10000	10000	0.5	0.1	0.1	chi2_test	0.04602
5.01187e+06	10000	10000	0.5	1	0.1	t_test	0.30526
5.01187e+06	10000	10000	0.5	1	0.1	chi2_test	0.03704
5.01187e+06	10000	10000	0.5	10	0.1	t_test	0.72211
5.01187e+06	10000	10000	0.5	10	0.1	chi2_test	0.03601
5.01187e+06	10000	10000	0.5	100	0.1	t_test	0.87683
5.01187e+06	10000	10000	0.5	100	0.1	chi2_test	0.04922
5.01187e+06	20000	20000	0.5	0.1	0.1	t_test	0.10255
5.01187e+06	20000	20000	0.5	0.1	0.1	chi2_test	0.04714
5.01187e+06	20000	20000	0.5	1	0.1	t_test	0.4363
5.01187e+06	20000	20000	0.5	1	0.1	chi2_test	0.038
5.01187e+06	20000	20000	0.5	10	0.1	t_test	0.80034
5.01187e+06	20000	20000	0.5	10	0.1	chi2_test	0.03598
5.01187e+06	20000	20000	0.5	100	0.1	t_test	0.91431
5.01187e+06	20000	20000	0.5	100	0.1	chi2_test	0.04929
5.01187e+06	100000	100000	0.5	0.1	0.1	t_test	0.2757
5.01187e+06	100000	100000	0.5	0.1	0.1	chi2_test	0.04563
5.01187e+06	100000	100000	0.5	1	0.1	t_test	0.70989
5.01187e+06	100000	100000	0.5	1	0.1	chi2_test	0.03786
5.01187e+06	100000	100000	0.5	10	0.1	t_test	0.91047
5.01187e+06	100000	100000	0.5	10	0.1	chi2_test	0.03679
5.01187e+06	100000	100000	0.5	100	0.1	t_test	0.96143
5.01187e+06	100000	100000	0.5	100	0.1	chi2_test	0.04975
6.30957e+06	5000	5000	0.5	0.1	0.1	t_test	0.05972
6.30957e+06	5000	5000	0.5	0.1	0.1	chi2_test	0.04671
6.30957e+06	5000	5000	0.5	1	0.1	t_test	0.16821
6.30957e+06	5000	5000	0.5	1	0.1	chi2_test	0.03839
6.30957e+06	5000	5000	0.5	10	0.1	t_test	0.58127
6.30957e+06	5000	5000	0.5	10	0.1	chi2_test	0.03627
6.30957e+06	5000	5000	0.5	100	0.1	t_test	0.81216
6.30957e+06	5000	5000	0.5	100	0.1	chi2_test	0.04873
6.30957e+06	10000	10000	0.5	0.1	0.1	t_test	0.06929
6.30957e+06	10000	10000	0.5	0.1	0.1	chi2_test	0.04801
6.30957e+06	10000	10000	0.5	1	0.1	t_test	0.26211
6.30957e+06	10000	10000	0.5	1	0.1	chi2_test	0.03734
6.30957e+06	10000	10000	0.5	10	0.1	t_test	0.69067
6.30957e+06	10000	10000	0.5	10	0.1	chi2_test	0.03617
6.30957e+06	10000	10000	0.5	100	0.1	t_test	0.8652
6.30957e+06	10000	10000	0.5	100	0.1	chi2_test	0.05025
6.30957e+06	20000	20000	0.5	0.1	0.1	t_test	0.09306
6.30957e+06	20000	20000	0.5	0.1	0.1	chi2_test	0.04641
6.30957e+06	20000	20000	0.5	1	0.1	t_test	0.38577
6.30957e+06	20000	20000	0.5	1	0.1	chi2_test	0.03716
6.30957e+06	20000	20000	0.5	10	0.1	t_test	0.77597
6.30957e+06	20000	20000	0.5	10	0.1	chi2_test	0.0372
6.30957e+06	20000	20000	0.5	100	0.1	t_test	0.90386
6.30957e+06	20000	20000	0.5	100	0.1	chi2_test	0.05006
6.30957e+06	100000	100000	0.5	0.1	0.1	t_test	0.23732
6.30957e+06	100000	100000	0.5	0.1	0.1	chi2_test	0.04671
6.30957e+06	100000	100000	0.5	1	0.1	t_test	0.67263
6.30957e+06	100000	100000	0.5	1	0.1	chi2_test	0.03788
6.30957e+06	100000	100000	0.5	10	0.1	t_test	0.8955
6.30957e+06	100000	100000	0.5	10	0.1	chi2_test	0.03609
6.30957e+06	100000	100000	0.5	100	0.1	t_test	0.95606
6.30957e+06	100000	100000	0.5	100	0.1	chi2_test	0.0491
7.94328e+06	5000	5000	0.5	0.1	0.1	t_test	0.05836
7.94328e+06	5000	5000	0.5	0.1	0.1	chi2_test	0.04757
7.94328e+06	5000	5000	0.5	1	0.1	t_test	0.14346
7.94328e+06	5000	5000	0.5	1	0.1	chi2_test	0.03805
7.94328e+06	5000	5000	0.5	10	0.1	t_test	0.53289
7.94328e+06	5000	5000	0.5	10	0.1	chi2_test	0.03596
7.94328e+06	5000	5000	0.5	100	0.1	t_test	0.78779
7.94328e+06	5000	5000	0.5	100	0.1	chi2_test	0.04905
7.94328e+06	10000	10000	0.5	0.1	0.1	t_test	0.06555
7.94328e+06	10000	10000	0.5	0.1	0.1	chi2_test	0.04786
7.94328e+06	10000	10000	0.5	1	0.1	t_test	0.22231
7.94328e+06	10000	10000	0.5	1	0.1	chi2_test	0.03808
7.94328e+06	10000	10000	0.5	10	0.1	t_test	0.64718
7.94328e+06	10000	10000	0.5	10	0.1	chi2_test	0.03745
7.94328e+06	10000	10000	0.5	100	0.1	t_test	0.85078
7.94328e+06	10000	10000	0.5	100	0.1	chi2_test	0.05054
7.94328e+06	20000	20000	0.5	0.1	0.1	t_test	0.08365
7.94328e+06	20000	20000	0.5	0.1	0.1	chi2_test	0.04629
7.94328e+06	20000	20000	0.5	1	0.1	t_test	0.33742
7.94328e+06	20000	20000	0.5	1	0.1	chi2_test	0.03792
7.94328e+06	20000	20000	0.5	10	0.1	t_test	0.74761
7.94328e+06	20000	20000	0.5	10	0.1	chi2_test	0.03779
7.94328e+06	20000	20000	0.5	100	0.1	t_test	0.892
7.94328e+06	20000	20000	0.5	100	0.1	chi2_test	0.04975
7.94328e+06	100000	100000	0.5	0.1	0.1	t_test	0.20218
7.94328e+06	100000	100000	0.5	0.1	0.1	chi2_test	0.04642
7.94328e+06	100000	100000	0.5	1	0.1	t_test	0.63345
7.94328e+06	100000	100000	0.5	1	0.1	chi2_test	0.03869
7.94328e+06	100000	100000	0.5	10	0.1	t_test	0.88235
7.94328e+06	100000	100000	0.5	10	0.1	chi2_test	0.03642
7.94328e+06	100000	100000	0.5	100	0.1	t_test	0.95211
7.94328e+06	100000	100000	0.5	100	0.1	chi2_test	0.04997
10000000	5000	5000	0.5	0.1	0.1	t_test	0.05444
10000000	5000	5000	0.5	0.1	0.1	chi2_test	0.04821
10000000	5000	5000	0.5	1	0.1	t_test	0.12261
10000000	5000	5000	0.5	1	0.1	chi2_test	0.03833
10000000	5000	5000	0.5	10	0.1	t_test	0.48671
10000000	5000	5000	0.5	10	0.1	chi2_test	0.03921
10000000	5000	5000	0.5	100	0.1	t_test	0.76807
10000000	5000	5000	0.5	100	0.1	chi2_test	0.04922
10000000	10000	10000	0.5	0.1	0.1	t_test	0.06359
10000000	10000	10000	0.5	0.1	0.1	chi2_test	0.04837
10000000	10000	10000	0.5	1	0.1	t_test	0.1874
10000000	10000	10000	0.5	1	0.1	chi2_test	0.03899
10000000	10000	10000	0.5	10	0.1	t_test	0.60884
10000000	10000	10000	0.5	10	0.1	chi2_test	0.03735
10000000	10000	10000	0.5	100	0.1	t_test	0.83359
10000000	10000	10000	0.5	100	0.1	chi2_test	0.04983
10000000	20000	20000	0.5	0.1	0.1	t_test	0.07521
10000000	20000	20000	0.5	0.1	0.1	chi2_test	0.04876
10000000	20000	20000	0.5	1	0.1	t_test	0.29073
10000000	20000	20000	0.5	1	0.1	chi2_test	0.03878
10000000	20000	20000	0.5	10	0.1	t_test	0.71176
10000000	20000	20000	0.5	10	0.1	chi2_test	0.0378
10000000	20000	20000	0.5	100	0.1	t_test	0.88001
10000000	20000	20000	0.5	100	0.1	chi2_test	0.05043
10000000	100000	100000	0.5	0.1	0.1	t_test	0.17253
10000000	100000	100000	0.5	0.1	0.1	chi2_test	0.04765
10000000	100000	100000	0.5	1	0.1	t_test	0.59443
10000000	100000	100000	0.5	1	0.1	chi2_test	0.03901
10000000	100000	100000	0.5	10	0.1	t_test	0.86748
10000000	100000	100000	0.5	10	0.1	chi2_test	0.03805
10000000	100000	100000	0.5	100	0.1	t_test	0.94706
10000000	100000	100000	0.5	100	0.1	chi2_test	0.05055
1.25893e+07	5000	5000	0.5	0.1	0.1	t_test	0.05603
1.25893e+07	5000	5000	0.5	0.1	0.1	chi2_test	0.04769
1.25893e+07	5000	5000	0.5	1	0.1	t_test	0.10645
1.25893e+07	5000	5000	0.5	1	0.1	chi2_test	0.04019
1.25893e+07	5000	5000	0.5	10	0.1	t_test	0.43366
1.25893e+07	5000	5000	0.5	10	0.1	chi2_test	0.03802
1.25893e+07	5000	5000	0.5	100	0.1	t_test	0.74379
1.25893e+07	5000	5000	0.5	100	0.1	chi2_test	0.05085
1.25893e+07	10000	10000	0.5	0.1	0.1	t_test	0.05976
1.25893e+07	10000	10000	0.5	0.1	0.1	chi2_test	0.04838
1.25893e+07	10000	10000	0.5	1	0.1	t_test	0.16149
1.25893e+07	10000	10000	0.5	1	0.1	chi2_test	0.03977
1.25893e+07	10000	10000	0.5	10	0.1	t_test	0.56555
1.25893e+07	10000	10000	0.5	10	0.1	chi2_test	0.03918
1.25893e+07	10000	10000	0.5	100	0.1	t_test	0.81243
1.25893e+07	10000	10000	0.5	100	0.1	chi2_test	0.05025
1.25893e+07	20000	20000	0.5	0.1	0.1	t_test	0.07015
1.25893e+07	20000	20000	0.5	0.1	0.1	chi2_test	0.04858
1.25893e+07	20000	20000	0.5	1	0.1	t_test	0.25155
1.25893e+07	20000	20000	0.5	1	0.1	chi2_test	0.03968
1.25893e+07	20000	20000	0.5	10	0.1	t_test	0.67522
1.25893e+07	20000	20000	0.5	10	0.1	chi2_test	0.03841
1.25893e+07	20000	20000	0.5	100	0.1	t_test	0.86928
1.25893e+07	20000	20000	0.5	100	0.1	chi2_test	0.05044
1.25893e+07	100000	100000	0.5	0.1	0.1	t_test	0.14678
1.25893e+07	100000	100000	0.5	0.1	0.1	chi2_test	0.04832
1.25893e+07	100000	100000	0.5	1	0.1	t_test	0.54294
1.25893e+07	100000	100000	0.5	1	0.1	chi2_test	0.03916
1.25893e+07	100000	100000	0.5	10	0.1	t_test	0.85236
1.25893e+07	100000	100000	0.5	10	0.1	chi2_test	0.0382
1.25893e+07	100000	100000	0.5	100	0.1	t_test	0.94086
1.25893e+07	100000	100000	0.5	100	0.1	chi2_test	0.04951
1.58489e+07	5000	5000	0.5	0.1	0.1	t_test	0.05403
1.58489e+07	5000	5000	0.5	0.1	0.1	chi2_test	0.0471
1.58489e+07	5000	5000	0.5	1	0.1	t_test	0.0944
1.58489e+07	5000	5000	0.5	1	0.1	chi2_test	0.04073
1.58489e+07	5000	5000	0.5	10	0.1	t_test	0.38379
1.58489e+07	5000	5000	0.5	10	0.1	chi2_test	0.03906
1.58489e+07	5000	5000	0.5	100	0.1	t_test	0.71163
1.58489e+07	5000	5000	0.5	100	0.1	chi2_test	0.04906
1.58489e+07	10000	10000	0.5	0.1	0.1	t_test	0.0562
1.58489e+07	10000	10000	0.5	0.1	0.1	chi2_test	0.04801
1.58489e+07	10000	10000	0.5	1	0.1	t_test	0.13724
1.58489e+07	10000	10000	0.5	1	0.1	chi2_test	0.0395
1.58489e+07	10000	10000	0.5	10	0.1	t_test	0.51874
1.58489e+07	10000	10000	0.5	10	0.1	chi2_test	0.03901
1.58489e+07	10000	10000	0.5	100	0.1	t_test	0.79187
1.58489e+07	10000	10000	0.5	100	0.1	chi2_test	0.04985
1.58489e+07	20000	20000	0.5	0.1	0.1	t_test	0.06544
1.58489e+07	20000	20000	0.5	0.1	0.1	chi2_test	0.04764
1.58489e+07	20000	20000	0.5	1	0.1	t_test	0.2131
1.58489e+07	20000	20000	0.5	1	0.1	chi2_test	0.04094
1.58489e+07	20000	20000	0.5	10	0.1	t_test	0.63975
1.58489e+07	20000	20000	0.5	10	0.1	chi2_test	0.03901
1.58489e+07	20000	20000	0.5	100	0.1	t_test	0.85284
1.58489e+07	20000	20000	0.5	100	0.1	chi2_test	0.04986
1.58489e+07	100000	100000	0.5	0.1	0.1	t_test	0.1281
1.58489e+07	100000	100000	0.5	0.1	0.1	chi2_test	0.04833
1.58489e+07	100000	100000	0.5	1	0.1	t_test	0.49651
1.58489e+07	100000	100000	0.5	1	0.1	chi2_test	0.04045
1.58489e+07	100000	100000	0.5	10	0.1	t_test	0.82988
1.58489e+07	100000	100000	0.5	10	0.1	chi2_test	0.03966
1.58489e+07	100000	100000	0.5	100	0.1	t_test	0.93302
1.58489e+07	100000	100000	0.5	100	0.1	chi2_test	0.04941
1.99526e+07	5000	5000	0.5	0.1	0.1	t_test	0.05323
1.99526e+07	5000	5000	0.5	0.1	0.1	chi2_test	0.04777
1.99526e+07	5000	5000	0.5	1	0.1	t_test	0.08454
1.99526e+07	5000	5000	0.5	1	0.1	chi2_test	0.04043
1.99526e+07	5000	5000	0.5	10	0.1	t_test	0.34204
1.99526e+07	5000	5000	0.5	10	0.1	chi2_test	0.03989
1.99526e+07	5000	5000	0.5	100	0.1	t_test	0.68152
1.99526e+07	5000	5000	0.5	100	0.1	chi2_test	0.04988
1.99526e+07	10000	10000	0.5	0.1	0.1	t_test	0.05668
1.99526e+07	10000	10000	0.5	0.1	0.1	chi2_test	0.04934
1.99526e+07	10000	10000	0.5	1	0.1	t_test	0.12117
1.99526e+07	10000	10000	0.5	1	0.1	chi2_test	0.04203
1.99526e+07	10000	10000	0.5	10	0.1	t_test	0.47169
1.99526e+07	10000	10000	0.5	10	0.1	chi2_test	0.03889
1.99526e+07	10000	10000	0.5	100	0.1	t_test	0.76784
1.99526e+07	10000	10000	0.5	100	0.1	chi2_test	0.04972
1.99526e+07	20000	20000	0.5	0.1	0.1	t_test	0.06134
1.99526e+07	20000	20000	0.5	0.1	0.1	chi2_test	0.04863
1.99526e+07	20000	20000	0.5	1	0.1	t_test	0.17923
1.99526e+07	20000	20000	0.5	1	0.1	chi2_test	0.04116
1.99526e+07	20000	20000	0.5	10	0.1	t_test	0.59986
1.99526e+07	20000	20000	0.5	10	0.1	chi2_test	0.0386
1.99526e+07	20000	20000	0.5	100	0.1	t_test	0.83434
1.99526e+07	20000	20000	0.5	100	0.1	chi2_test	0.05018
1.99526e+07	100000	100000	0.5	0.1	0.1	t_test	0.10987
1.99526e+07	100000	100000	0.5	0.1	0.1	chi2_test	0.04912
1.99526e+07	100000	100000	0.5	1	0.1	t_test	0.45216
1.99526e+07	100000	100000	0.5	1	0.1	chi2_test	0.04102
1.99526e+07	100000	100000	0.5	10	0.1	t_test	0.80688
1.99526e+07	100000	100000	0.5	10	0.1	chi2_test	0.03949
1.99526e+07	100000	100000	0.5	100	0.1	t_test	0.9268
1.99526e+07	100000	100000	0.5	100	0.1	chi2_test	0.04972
2.51189e+07	5000	5000	0.5	0.1	0.1	t_test	0.05139
2.51189e+07	5000	5000	0.5	0.1	0.1	chi2_test	0.04912
2.51189e+07	5000	5000	0.5	1	0.1	t_test	0.07608
2.51189e+07	5000	5000	0.5	1	0.1	chi2_test	0.04219
2.51189e+07	5000	5000	0.5	10	0.1	t_test	0.29059
2.51189e+07	5000	5000	0.5	10	0.1	chi2_test	0.03941
2.51189e+07	5000	5000	0.5	100	0.1	t_test	0.64612
2.51189e+07	5000	5000	0.5	100	0.1	chi2_test	0.05045
2.51189e+07	10000	10000	0.5	0.1	0.1	t_test	0.0553
2.51189e+07	10000	10000	0.5	0.1	0.1	chi2_test	0.04906
2.51189e+07	10000	10000	0.5	1	0.1	t_test	0.10134
2.51189e+07	10000	10000	0.5	1	0.1	chi2_test	0.04196
2.51189e+07	10000	10000	0.5	10	0.1	t_test	0.42153
2.51189e+07	10000	10000	0.5	10	0.1	chi2_test	0.0404
2.51189e+07	10000	10000	0.5	100	0.1	t_test	0.74186
2.51189e+07	10000	10000	0.5	100	0.1	chi2_test	0.04866
2.51189e+07	20000	20000	0.5	0.1	0.1	t_test	0.0586
2.51189e+07	20000	20000	0.5	0.1	0.1	chi2_test	0.04949
2.51189e+07	20000	20000	0.5	1	0.1	t_test	0.1547
2.51189e+07	20000	20000	0.5	1	0.1	chi2_test	0.04166
2.51189e+07	20000	20000	0.5	10	0.1	t_test	0.552
2.51189e+07	20000	20000	0.5	10	0.1	chi2_test	0.03943
2.51189e+07	20000	20000	0.5	100	0.1	t_test	0.81605
2.51189e+07	20000	20000	0.5	100	0.1	chi2_test	0.05037
2.51189e+07	100000	100000	0.5	0.1	0.1	t_test	0.0984
2.51189e+07	100000	100000	0.5	0.1	0.1	chi2_test	0.05064
2.51189e+07	100000	100000	0.5	1	0.1	t_test	0.40006
2.51189e+07	100000	100000	0.5	1	0.1	chi2_test	0.04233
2.51189e+07	100000	100000	0.5	10	0.1	t_test	0.78564
2.51189e+07	100000	100000	0.5	10	0.1	chi2_test	0.04015
2.51189e+07	100000	100000	0.5	100	0.1	t_test	0.91734
2.51189e+07	100000	100000	0.5	100	0.1	chi2_test	0.05054
3.16228e+07	5000	5000	0.5	0.1	0.1	t_test	0.05081
3.16228e+07	5000	5000	0.5	0.1	0.1	chi2_test	0.04838
3.16228e+07	5000	5000	0.5	1	0.1	t_test	0.07057
3.16228e+07	5000	5000	0.5	1	0.1	chi2_test	0.04112
3.16228e+07	5000	5000	0.5	10	0.1	t_test	0.25109
3.16228e+07	5000	5000	0.5	10	0.1	chi2_test	0.04049
3.16228e+07	5000	5000	0.5	100	0.1	t_test	0.61249
3.16228e+07	5000	5000	0.5	100	0.1	chi2_test	0.04913
3.16228e+07	10000	10000	0.5	0.1	0.1	t_test	0.05455
3.16228e+07	10000	10000	0.5	0.1	0.1	chi2_test	0.04909
3.16228e+07	10000	10000	0.5	1	0.1	t_test	0.09249
3.16228e+07	10000	10000	0.5	1	0.1	chi2_test	0.04154
3.16228e+07	10000	10000	0.5	10	0.1	t_test	0.36778
3.16228e+07	10000	10000	0.5	10	0.1	chi2_test	0.03941
3.16228e+07	10000	10000	0.5	100	0.1	t_test	0.71653
3.16228e+07	10000	10000	0.5	100	0.1	chi2_test	0.04984
3.16228e+07	20000	20000	0.5	0.1	0.1	t_test	0.05834
3.16228e+07	20000	20000	0.5	0.1	0.1	chi2_test	0.04948
3.16228e+07	20000	20000	0.5	1	0.1	t_test	0.13193
3.16228e+07	20000	20000	0.5	1	0.1	chi2_test	0.04188
3.16228e+07	20000	20000	0.5	10	0.1	t_test	0.50539
3.16228e+07	20000	20000	0.5	10	0.1	chi2_test	0.04149
3.16228e+07	20000	20000	0.5	100	0.1	t_test	0.79366
3.16228e+07	20000	20000	0.5	100	0.1	chi2_test	0.05074
3.16228e+07	100000	100000	0.5	0.1	0.1	t_test	0.08669
3.16228e+07	100000	100000	0.5	0.1	0.1	chi2_test	0.04821
3.16228e+07	100000	100000	0.5	1	0.1	t_test	0.35378
3.16228e+07	100000	100000	0.5	1	0.1	chi2_test	0.04304
3.16228e+07	100000	100000	0.5	10	0.1	t_test	0.75337
3.16228e+07	100000	100000	0.5	10	0.1	chi2_test	0.0394
3.16228e+07	100000	100000	0.5	100	0.1	t_test	0.90666
3.16228e+07	100000	100000	0.5	100	0.1	chi2_test	0.05054
3.98107e+07	5000	5000	0.5	0.1	0.1	t_test	0.05101
3.98107e+07	5000	5000	0.5	0.1	0.1	chi2_test	0.04782
3.98107e+07	5000	5000	0.5	1	0.1	t_test	0.0656
3.98107e+07	5000	5000	0.5	1	0.1	chi2_test	0.04065
3.98107e+07	5000	5000	0.5	10	0.1	t_test	0.21156
3.98107e+07	5000	5000	0.5	10	0.1	chi2_test	0.04064
3.98107e+07	5000	5000	0.5	100	0.1	t_test	0.57181
3.98107e+07	5000	5000	0.5	100	0.1	chi2_test	0.04954
3.98107e+07	10000	10000	0.5	0.1	0.1	t_test	0.05424
3.98107e+07	10000	10000	0.5	0.1	0.1	chi2_test	0.04801
3.98107e+07	10000	10000	0.5	1	0.1	t_test	0.08259
3.98107e+07	10000	10000	0.5	1	0.1	chi2_test	0.04199
3.98107e+07	10000	10000	0.5	10	0.1	t_test	0.32186
3.98107e+07	10000	10000	0.5	10	0.1	chi2_test	0.03995
3.98107e+07	10000	10000	0.5	100	0.1	t_test	0.68455
3.98107e+07	10000	10000	0.5	100	0.1	chi2_test	0.05078
3.98107e+07	20000	20000	0.5	0.1	0.1	t_test	0.05686
3.98107e+07	20000	20000	0.5	0.1	0.1	chi2_test	0.0502
3.98107e+07	20000	20000	0.5	1	0.1	t_test	0.11608
3.98107e+07	20000	20000	0.5	1	0.1	chi2_test	0.04325
3.98107e+07	20000	20000	0.5	10	0.1	t_test	0.45549
3.98107e+07	20000	20000	0.5	10	0.1	chi2_test	0.04026
3.98107e+07	20000	20000	0.5	100	0.1	t_test	0.76936
3.98107e+07	20000	20000	0.5	100	0.1	chi2_test	0.04989
3.98107e+07	100000	100000	0.5	0.1	0.1	t_test	0.07789
3.98107e+07	100000	100000	0.5	0.1	0.1	chi2_test	0.04838
3.98107e+07	100000	100000	0.5	1	0.1	t_test	0.30891
3.98107e+07	100000	100000	0.5	1	0.1	chi2_test	0.04248
3.98107e+07	100000	100000	0.5	10	0.1	t_test	0.72226
3.98107e+07	100000	100000	0.5	10	0.1	chi2_test	0.03938
3.98107e+07	100000	100000	0.5	100	0.1	t_test	0.89467
3.98107e+07	100000	100000	0.5	100	0.1	chi2_test	0.05011
5.01187e+07	5000	5000	0.5	0.1	0.1	t_test	0.05014
5.01187e+07	5000	5000	0.5	0.1	0.1	chi2_test	0.04962
5.01187e+07	5000	5000	0.5	1	0.1	t_test	0.06198
5.01187e+07	5000	5000	0.5	1	0.1	chi2_test	0.04252
5.01187e+07	5000	5000	0.5	10	0.1	t_test	0.1831
5.01187e+07	5000	5000	0.5	10	0.1	chi2_test	0.04144
5.01187e+07	5000	5000	0.5	100	0.1	t_test	0.5341
5.01187e+07	5000	5000	0.5	100	0.1	chi2_test	0.05015
5.01187e+07	10000	10000	0.5	0.1	0.1	t_test	0.05312
5.01187e+07	10000	10000	0.5	0.1	0.1	chi2_test	0.04956
5.01187e+07	10000	10000	0.5	1	0.1	t_test	0.07424
5.01187e+07	10000	10000	0.5	1	0.1	chi2_test	0.04298
5.01187e+07	10000	10000	0.5	10	0.1	t_test	0.27932
5.01187e+07	10000	10000	0.5	10	0.1	chi2_test	0.04001
5.01187e+07	10000	10000	0.5	100	0.1	t_test	0.65075
5.01187e+07	10000	10000	0.5	100	0.1	chi2_test	0.05115
5.01187e+07	20000	20000	0.5	0.1	0.1	t_test	0.05318
5.01187e+07	20000	20000	0.5	0.1	0.1	chi2_test	0.05045
5.01187e+07	20000	20000	0.5	1	0.1	t_test	0.10154
5.01187e+07	20000	20000	0.5	1	0.1	chi2_test	0.04307
5.01187e+07	20000	20000	0.5	10	0.1	t_test	0.40758
5.01187e+07	20000	20000	0.5	10	0.1	chi2_test	0.04109
5.01187e+07	20000	20000	0.5	100	0.1	t_test	0.74597
5.01187e+07	20000	20000	0.5	100	0.1	chi2_test	0.04972
5.01187e+07	100000	100000	0.5	0.1	0.1	t_test	0.07315
5.01187e+07	100000	100000	0.5	0.1	0.1	chi2_test	0.04856
5.01187e+07	100000	100000	0.5	1	0.1	t_test	0.26795
5.01187e+07	100000	100000	0.5	1	0.1	chi2_test	0.04369
5.01187e+07	100000	100000	0.5	10	0.1	t_test	0.69124
5.01187e+07	100000	100000	0.5	10	0.1	chi2_test	0.04061
5.01187e+07	100000	100000	0.5	100	0.1	t_test	0.88405
5.01187e+07	100000	100000	0.5	100	0.1	chi2_test	0.05001
6.30957e+07	5000	5000	0.5	0.1	0.1	t_test	0.0506
6.30957e+07	5000	5000	0.5	0.1	0.1	chi2_test	0.04907
6.30957e+07	5000	5000	0.5	1	0.1	t_test	0.06047
6.30957e+07	5000	5000	0.5	1	0.1	chi2_test	0.04405
6.30957e+07	5000	5000	0.5	10	0.1	t_test	0.15608
6.30957e+07	5000	5000	0.5	10	0.1	chi2_test	0.04173
6.30957e+07	5000	5000	0.5	100	0.1	t_test	0.48629
6.30957e+07	5000	5000	0.5	100	0.1	chi2_test	0.04991
6.30957e+07	10000	10000	0.5	0.1	0.1	t_test	0.05169
6.30957e+07	10000	10000	0.5	0.1	0.1	chi2_test	0.04936
6.30957e+07	10000	10000	0.5	1	0.1	t_test	0.06925
6.30957e+07	10000	10000	0.5	1	0.1	chi2_test	0.04393
6.30957e+07	10000	10000	0.5	10	0.1	t_test	0.2425
6.30957e+07	10000	10000	0.5	10	0.1	chi2_test	0.04094
6.30957e+07	10000	10000	0.5	100	0.1	t_test	0.61289
6.30957e+07	10000	10000	0.5	100	0.1	chi2_test	0.05055
6.30957e+07	20000	20000	0.5	0.1	0.1	t_test	0.05313
6.30957e+07	20000	20000	0.5	0.1	0.1	chi2_test	0.0486
6.30957e+07	20000	20000	0.5	1	0.1	t_test	0.0905
6.30957e+07	20000	20000	0.5	1	0.1	chi2_test	0.04367
6.30957e+07	20000	20000	0.5	10	0.1	t_test	0.36177
6.30957e+07	20000	20000	0.5	10	0.1	chi2_test	0.04226
6.30957e+07	20000	20000	0.5	100	0.1	t_test	0.71395
6.30957e+07	20000	20000	0.5	100	0.1	chi2_test	0.04973
6.30957e+07	100000	100000	0.5	0.1	0.1	t_test	0.06892
6.30957e+07	100000	100000	0.5	0.1	0.1	chi2_test	0.04854
6.30957e+07	100000	100000	0.5	1	0.1	t_test	0.22841
6.30957e+07	100000	100000	0.5	1	0.1	chi2_test	0.04345
6.30957e+07	100000	100000	0.5	10	0.1	t_test	0.65543
6.30957e+07	100000	100000	0.5	10	0.1	chi2_test	0.04151
6.30957e+07	100000	100000	0.5	100	0.1	t_test	0.86954
6.30957e+07	100000	100000	0.5	100	0.1	chi2_test	0.05014
7.94328e+07	5000	5000	0.5	0.1	0.1	t_test	0.04996
7.94328e+07	5000	5000	0.5	0.1	0.1	chi2_test	0.04967
7.94328e+07	5000	5000	0.5	1	0.1	t_test	0.05659
7.94328e+07	5000	5000	0.5	1	0.1	chi2_test	0.0439
7.94328e+07	5000	5000	0.5	10	0.1	t_test	0.13564
7.94328e+07	5000	5000	0.5	10	0.1	chi2_test	0.04262
7.94328e+07	5000	5000	0.5	100	0.1	t_test	0.44518
7.94328e+07	5000	5000	0.5	100	0.1	chi2_test	0.05043
7.94328e+07	10000	10000	0.5	0.1	0.1	t_test	0.05213
7.94328e+07	10000	10000	0.5	0.1	0.1	chi2_test	0.05044
7.94328e+07	10000	10000	0.5	1	0.1	t_test	0.06566
7.94328e+07	10000	10000	0.5	1	0.1	chi2_test	0.04427
7.94328e+07	10000	10000	0.5	10	0.1	t_test	0.20637
7.94328e+07	10000	10000	0.5	10	0.1	chi2_test	0.04079
7.94328e+07	10000	10000	0.5	100	0.1	t_test	0.57492
7.94328e+07	10000	10000	0.5	100	0.1	chi2_test	0.05117
7.94328e+07	20000	20000	0.5	0.1	0.1	t_test	0.05224
7.94328e+07	20000	20000	0.5	0.1	0.1	chi2_test	0.05046
7.94328e+07	20000	20000	0.5	1	0.1	t_test	0.08086
7.94328e+07	20000	20000	0.5	1	0.1	chi2_test	0.04491
7.94328e+07	20000	20000	0.5	10	0.1	t_test	0.31448
7.94328e+07	20000	20000	0.5	10	0.1	chi2_test	0.04055
7.94328e+07	20000	20000	0.5	100	0.1	t_test	0.68608
7.94328e+07	20000	20000	0.5	100	0.1	chi2_test	0.04979
7.94328e+07	100000	100000	0.5	0.1	0.1	t_test	0.06361
7.94328e+07	100000	100000	0.5	0.1	0.1	chi2_test	0.04905
7.94328e+07	100000	100000	0.5	1	0.1	t_test	0.19364
7.94328e+07	100000	100000	0.5	1	0.1	chi2_test	0.04415
7.94328e+07	100000	100000	0.5	10	0.1	t_test	0.61123
7.94328e+07	100000	100000	0.5	10	0.1	chi2_test	0.04248
7.94328e+07	100000	100000	0.5	100	0.1	t_test	0.85361
7.94328e+07	100000	100000	0.5	100	0.1	chi2_test	0.05035
100000000	5000	5000	0.5	0.1	0.1	t_test	0.05073
100000000	5000	5000	0.5	0.1	0.1	chi2_test	0.04993
100000000	5000	5000	0.5	1	0.1	t_test	0.05587
100000000	5000	5000	0.5	1	0.1	chi2_test	0.04518
100000000	5000	5000	0.5	10	0.1	t_test	0.11479
100000000	5000	5000	0.5	10	0.1	chi2_test	0.04189
100000000	5000	5000	0.5	100	0.1	t_test	0.40165
100000000	5000	5000	0.5	100	0.1	chi2_test	0.05086
100000000	10000	10000	0.5	0.1	0.1	t_test	0.05101
100000000	10000	10000	0.5	0.1	0.1	chi2_test	0.04959
100000000	10000	10000	0.5	1	0.1	t_test	0.06159
100000000	10000	10000	0.5	1	0.1	chi2_test	0.04423
100000000	10000	10000	0.5	10	0.1	t_test	0.17616
100000000	10000	10000	0.5	10	0.1	chi2_test	0.04171
100000000	10000	10000	0.5	100	0.1	t_test	0.52875
100000000	10000	10000	0.5	100	0.1	chi2_test	0.04891
100000000	20000	20000	0.5	0.1	0.1	t_test	0.05253
100000000	20000	20000	0.5	0.1	0.1	chi2_test	0.04879
100000000	20000	20000	0.5	1	0.1	t_test	0.07458
100000000	20000	20000	0.5	1	0.1	chi2_test	0.04429
100000000	20000	20000	0.5	10	0.1	t_test	0.27241
100000000	20000	20000	0.5	10	0.1	chi2_test	0.04216
100000000	20000	20000	0.5	100	0.1	t_test	0.65094
100000000	20000	20000	0.5	100	0.1	chi2_test	0.05058
100000000	100000	100000	0.5	0.1	0.1	t_test	0.06042
100000000	100000	100000	0.5	0.1	0.1	chi2_test	0.04968
100000000	100000	100000	0.5	1	0.1	t_test	0.1657
100000000	100000	100000	0.5	1	0.1	chi2_test	0.04456
100000000	100000	100000	0.5	10	0.1	t_test	0.56716
100000000	100000	100000	0.5	10	0.1	chi2_test	0.04153
100000000	100000	100000	0.5	100	0.1	t_test	0.8359
100000000	100000	100000	0.5	100	0.1	chi2_test	0.05055
1.25893e+08	5000	5000	0.5	0.1	0.1	t_test	0.05009
1.25893e+08	5000	5000	0.5	0.1	0.1	chi2_test	0.05015
1.25893e+08	5000	5000	0.5	1	0.1	t_test	0.05453
1.25893e+08	5000	5000	0.5	1	0.1	chi2_test	0.04504
1.25893e+08	5000	5000	0.5	10	0.1	t_test	0.10127
1.25893e+08	5000	5000	0.5	10	0.1	chi2_test	0.04469
1.25893e+08	5000	5000	0.5	100	0.1	t_test	0.35631
1.25893e+08	5000	5000	0.5	100	0.1	chi2_test	0.04976
1.25893e+08	10000	10000	0.5	0.1	0.1	t_test	0.05079
1.25893e+08	10000	10000	0.5	0.1	0.1	chi2_test	0.04959
1.25893e+08	10000	10000	0.5	1	0.1	t_test	0.05666
1.25893e+08	10000	10000	0.5	1	0.1	chi2_test	0.0455
1.25893e+08	10000	10000	0.5	10	0.1	t_test	0.14897
1.25893e+08	10000	10000	0.5	10	0.1	chi2_test	0.04374
1.25893e+08	10000	10000	0.5	100	0.1	t_test	0.48926
1.25893e+08	10000	10000	0.5	100	0.1	chi2_test	0.04888
1.25893e+08	20000	20000	0.5	0.1	0.1	t_test	0.05279
1.25893e+08	20000	20000	0.5	0.1	0.1	chi2_test	0.04923
1.25893e+08	20000	20000	0.5	1	0.1	t_test	0.06842
1.25893e+08	20000	20000	0.5	1	0.1	chi2_test	0.04469
1.25893e+08	20000	20000	0.5	10	0.1	t_test	0.23532
1.25893e+08	20000	20000	0.5	10	0.1	chi2_test	0.04308
1.25893e+08	20000	20000	0.5	100	0.1	t_test	0.61211
1.25893e+08	20000	20000	0.5	100	0.1	chi2_test	0.04951
1.25893e+08	100000	100000	0.5	0.1	0.1	t_test	0.05934
1.25893e+08	100000	100000	0.5	0.1	0.1	chi2_test	0.04946
1.25893e+08	100000	100000	0.5	1	0.1	t_test	0.14431
1.25893e+08	100000	100000	0.5	1	0.1	chi2_test	0.04508
1.25893e+08	100000	100000	0.5	10	0.1	t_test	0.52498
1.25893e+08	100000	100000	0.5	10	0.1	chi2_test	0.04273
1.25893e+08	100000	100000	0.5	100	0.1	t_test	0.81806
1.25893e+08	100000	100000	0.5	100	0.1	chi2_test	0.05077
1.58489e+08	5000	5000	0.5	0.1	0.1	t_test	0.05114
1.58489e+08	5000	5000	0.5	0.1	0.1	chi2_test	0.04848
1.58489e+08	5000	5000	0.5	1	0.1	t_test	0.0537
1.58489e+08	5000	5000	0.5	1	0.1	chi2_test	0.04562
1.58489e+08	5000	5000	0.5	10	0.1	t_test	0.08899
1.58489e+08	5000	5000	0.5	10	0.1	chi2_test	0.04316
1.58489e+08	5000	5000	0.5	100	0.1	t_test	0.31441
1.58489e+08	5000	5000	0.5	100	0.1	chi2_test	0.04981
1.58489e+08	10000	10000	0.5	0.1	0.1	t_test	0.05062
1.58489e+08	10000	10000	0.5	0.1	0.1	chi2_test	0.04976
1.58489e+08	10000	10000	0.5	1	0.1	t_test	0.05741
1.58489e+08	10000	10000	0.5	1	0.1	chi2_test	0.04637
1.58489e+08	10000	10000	0.5	10	0.1	t_test	0.12984
1.58489e+08	10000	10000	0.5	10	0.1	chi2_test	0.04365
1.58489e+08	10000	10000	0.5	100	0.1	t_test	0.44441
1.58489e+08	10000	10000	0.5	100	0.1	chi2_test	0.05011
1.58489e+08	20000	20000	0.5	0.1	0.1	t_test	0.05157
1.58489e+08	20000	20000	0.5	0.1	0.1	chi2_test	0.04937
1.58489e+08	20000	20000	0.5	1	0.1	t_test	0.06593
1.58489e+08	20000	20000	0.5	1	0.1	chi2_test	0.04537
1.58489e+08	20000	20000	0.5	10	0.1	t_test	0.19915
1.58489e+08	20000	20000	0.5	10	0.1	chi2_test	0.04377
1.58489e+08	20000	20000	0.5	100	0.1	t_test	0.57463
1.58489e+08	20000	20000	0.5	100	0.1	chi2_test	0.0496
1.58489e+08	100000	100000	0.5	0.1	0.1	t_test	0.05711
1.58489e+08	100000	100000	0.5	0.1	0.1	chi2_test	0.05043
1.58489e+08	100000	100000	0.5	1	0.1	t_test	0.1259
1.58489e+08	100000	100000	0.5	1	0.1	chi2_test	0.04536
1.58489e+08	100000	100000	0.5	10	0.1	t_test	0.48097
1.58489e+08	100000	100000	0.5	10	0.1	chi2_test	0.04313
1.58489e+08	100000	100000	0.5	100	0.1	t_test	0.79374
1.58489e+08	100000	100000	0.5	100	0.1	chi2_test	0.05015
1.99526e+08	5000	5000	0.5	0.1	0.1	t_test	0.05103
1.99526e+08	5000	5000	0.5	0.1	0.1	chi2_test	0.05099
1.99526e+08	5000	5000	0.5	1	0.1	t_test	0.05415
1.99526e+08	5000	5000	0.5	1	0.1	chi2_test	0.04565
1.99526e+08	5000	5000	0.5	10	0.1	t_test	0.08028
1.99526e+08	5000	5000	0.5	10	0.1	chi2_test	0.04381
1.99526e+08	5000	5000	0.5	100	0.1	t_test	0.27551
1.99526e+08	5000	5000	0.5	100	0.1	chi2_test	0.0498
1.99526e+08	10000	10000	0.5	0.1	0.1	t_test	0.05031
1.99526e+08	10000	10000	0.5	0.1	0.1	chi2_test	0.04743
1.99526e+08	10000	10000	0.5	1	0.1	t_test	0.05423
1.99526e+08	10000	10000	0.5	1	0.1	chi2_test	0.04647
1.99526e+08	10000	10000	0.5	10	0.1	t_test	0.11262
1.99526e+08	10000	10000	0.5	10	0.1	chi2_test	0.04288
1.99526e+08	10000	10000	0.5	100	0.1	t_test	0.40094
1.99526e+08	10000	10000	0.5	100	0.1	chi2_test	0.04898
1.99526e+08	20000	20000	0.5	0.1	0.1	t_test	0.05077
1.99526e+08	20000	20000	0.5	0.1	0.1	chi2_test	0.05013
1.99526e+08	20000	20000	0.5	1	0.1	t_test	0.06281
1.99526e+08	20000	20000	0.5	1	0.1	chi2_test	0.04659
1.99526e+08	20000	20000	0.5	10	0.1	t_test	0.17038
1.99526e+08	20000	20000	0.5	10	0.1	chi2_test	0.0437
1.99526e+08	20000	20000	0.5	100	0.1	t_test	0.53594
1.99526e+08	20000	20000	0.5	100	0.1	chi2_test	0.05075
1.99526e+08	100000	100000	0.5	0.1	0.1	t_test	0.05491
1.99526e+08	100000	100000	0.5	0.1	0.1	chi2_test	0.05011
1.99526e+08	100000	100000	0.5	1	0.1	t_test	0.10942
1.99526e+08	100000	100000	0.5	1	0.1	chi2_test	0.04519
1.99526e+08	100000	100000	0.5	10	0.1	t_test	0.43414
1.99526e+08	100000	100000	0.5	10	0.1	chi2_test	0.0444
1.99526e+08	100000	100000	0.5	100	0.1	t_test	0.77191
1.99526e+08	100000	100000	0.5	100	0.1	chi2_test	0.05164
2.51189e+08	5000	5000	0.5	0.1	0.1	t_test	0.04986
2.51189e+08	5000	5000	0.5	0.1	0.1	chi2_test	0.04859
2.51189e+08	5000	5000	0.5	1	0.1	t_test	0.05239
2.51189e+08	5000	5000	0.5	1	0.1	chi2_test	0.04595
2.51189e+08	5000	5000	0.5	10	0.1	t_test	0.07369
2.51189e+08	5000	5000	0.5	10	0.1	chi2_test	0.04294
2.51189e+08	5000	5000	0.5	100	0.1	t_test	0.23921
2.51189e+08	5000	5000	0.5	100	0.1	chi2_test	0.05056
2.51189e+08	10000	10000	0.5	0.1	0.1	t_test	0.05037
2.51189e+08	10000	10000	0.5	0.1	0.1	chi2_test	0.04932
2.51189e+08	10000	10000	0.5	1	0.1	t_test	0.05449
2.51189e+08	10000	10000	0.5	1	0.1	chi2_test	0.04473
2.51189e+08	10000	10000	0.5	10	0.1	t_test	0.10015
2.51189e+08	10000	10000	0.5	10	0.1	chi2_test	0.04504
2.51189e+08	10000	10000	0.5	100	0.1	t_test	0.35682
2.51189e+08	10000	10000	0.5	100	0.1	chi2_test	0.05013
2.51189e+08	20000	20000	0.5	0.1	0.1	t_test	0.05108
2.51189e+08	20000	20000	0.5	0.1	0.1	chi2_test	0.05041
2.51189e+08	20000	20000	0.5	1	0.1	t_test	0.05897
2.51189e+08	20000	20000	0.5	1	0.1	chi2_test	0.04605
2.51189e+08	20000	20000	0.5	10	0.1	t_test	0.1465
2.51189e+08	20000	20000	0.5	10	0.1	chi2_test	0.04419
2.51189e+08	20000	20000	0.5	100	0.1	t_test	0.48785
2.51189e+08	20000	20000	0.5	100	0.1	chi2_test	0.0484
2.51189e+08	100000	100000	0.5	0.1	0.1	t_test	0.0528
2.51189e+08	100000	100000	0.5	0.1	0.1	chi2_test	0.0507
2.51189e+08	100000	100000	0.5	1	0.1	t_test	0.09702
2.51189e+08	100000	100000	0.5	1	0.1	chi2_test	0.04614
2.51189e+08	100000	100000	0.5	10	0.1	t_test	0.3863
2.51189e+08	100000	100000	0.5	10	0.1	chi2_test	0.04421
2.51189e+08	100000	100000	0.5	100	0.1	t_test	0.74446
2.51189e+08	100000	100000	0.5	100	0.1	chi2_test	0.04997
316227766	5000	5000	0.5	0.1	0.1	t_test	0.04987
316227766	5000	5000	0.5	0.1	0.1	chi2_test	0.05066
316227766	5000	5000	0.5	1	0.1	t_test	0.05157
316227766	5000	5000	0.5	1	0.1	chi2_test	0.047
316227766	5000	5000	0.5	10	0.1	t_test	0.06891
316227766	5000	5000	0.5	10	0.1	chi2_test	0.04383
316227766	5000	5000	0.5	100	0.1	t_test	0.20607
316227766	5000	5000	0.5	100	0.1	chi2_test	0.04904
316227766	10000	10000	0.5	0.1	0.1	t_test	0.04977
316227766	10000	10000	0.5	0.1	0.1	chi2_test	0.04908
316227766	10000	10000	0.5	1	0.1	t_test	0.05368
316227766	10000	10000	0.5	1	0.1	chi2_test	0.04666
316227766	10000	10000	0.5	10	0.1	t_test	0.08909
316227766	10000	10000	0.5	10	0.1	chi2_test	0.04488
316227766	10000	10000	0.5	100	0.1	t_test	0.31572
316227766	10000	10000	0.5	100	0.1	chi2_test	0.04919
316227766	20000	20000	0.5	0.1	0.1	t_test	0.05139
316227766	20000	20000	0.5	0.1	0.1	chi2_test	0.04957
316227766	20000	20000	0.5	1	0.1	t_test	0.05754
316227766	20000	20000	0.5	1	0.1	chi2_test	0.04621
316227766	20000	20000	0.5	10	0.1	t_test	0.12703
316227766	20000	20000	0.5	10	0.1	chi2_test	0.04444
316227766	20000	20000	0.5	100	0.1	t_test	0.4459
316227766	20000	20000	0.5	100	0.1	chi2_test	0.05001
316227766	100000	100000	0.5	0.1	0.1	t_test	0.05287
316227766	100000	100000	0.5	0.1	0.1	chi2_test	0.04976
316227766	100000	100000	0.5	1	0.1	t_test	0.08555
316227766	100000	100000	0.5	1	0.1	chi2_test	0.04599
316227766	100000	100000	0.5	10	0.1	t_test	0.33841
316227766	100000	100000	0.5	10	0.1	chi2_test	0.04396
316227766	100000	100000	0.5	100	0.1	t_test	0.71701
316227766	100000	100000	0.5	100	0.1	chi2_test	0.04967
3.98107e+08	5000	5000	0.5	0.1	0.1	t_test	0.05031
3.98107e+08	5000	5000	0.5	0.1	0.1	chi2_test	0.04879
3.98107e+08	5000	5000	0.5	1	0.1	t_test	0.05211
3.98107e+08	5000	5000	0.5	1	0.1	chi2_test	0.04607
3.98107e+08	5000	5000	0.5	10	0.1	t_test	0.06453
3.98107e+08	5000	5000	0.5	10	0.1	chi2_test	0.04476
3.98107e+08	5000	5000	0.5	100	0.1	t_test	0.17791
3.98107e+08	5000	5000	0.5	100	0.1	chi2_test	0.05021
3.98107e+08	10000	10000	0.5	0.1	0.1	t_test	0.05009
3.98107e+08	10000	10000	0.5	0.1	0.1	chi2_test	0.05038
3.98107e+08	10000	10000	0.5	1	0.1	t_test	0.05194
3.98107e+08	10000	10000	0.5	1	0.1	chi2_test	0.04751
3.98107e+08	10000	10000	0.5	10	0.1	t_test	0.07869
3.98107e+08	10000	10000	0.5	10	0.1	chi2_test	0.04467
3.98107e+08	10000	10000	0.5	100	0.1	t_test	0.27631
3.98107e+08	10000	10000	0.5	100	0.1	chi2_test	0.05111
3.98107e+08	20000	20000	0.5	0.1	0.1	t_test	0.05046
3.98107e+08	20000	20000	0.5	0.1	0.1	chi2_test	0.0494
3.98107e+08	20000	20000	0.5	1	0.1	t_test	0.05542
3.98107e+08	20000	20000	0.5	1	0.1	chi2_test	0.04752
3.98107e+08	20000	20000	0.5	10	0.1	t_test	0.10974
3.98107e+08	20000	20000	0.5	10	0.1	chi2_test	0.04536
3.98107e+08	20000	20000	0.5	100	0.1	t_test	0.40406
3.98107e+08	20000	20000	0.5	100	0.1	chi2_test	0.05191
3.98107e+08	100000	100000	0.5	0.1	0.1	t_test	0.05245
3.98107e+08	100000	100000	0.5	0.1	0.1	chi2_test	0.05003
3.98107e+08	100000	100000	0.5	1	0.1	t_test	0.0781
3.98107e+08	100000	100000	0.5	1	0.1	chi2_test	0.04793
3.98107e+08	100000	100000	0.5	10	0.1	t_test	0.29724
3.98107e+08	100000	100000	0.5	10	0.1	chi2_test	0.04526
3.98107e+08	100000	100000	0.5	100	0.1	t_test	0.6864
3.98107e+08	100000	100000	0.5	100	0.1	chi2_test	0.04944
5.01187e+08	5000	5000	0.5	0.1	0.1	t_test	0.05034
5.01187e+08	5000	5000	0.5	0.1	0.1	chi2_test	0.05062
5.01187e+08	5000	5000	0.5	1	0.1	t_test	0.0502
5.01187e+08	5000	5000	0.5	1	0.1	chi2_test	0.04661
5.01187e+08	5000	5000	0.5	10	0.1	t_test	0.06124
5.01187e+08	5000	5000	0.5	10	0.1	chi2_test	0.04349
5.01187e+08	5000	5000	0.5	100	0.1	t_test	0.15345
5.01187e+08	5000	5000	0.5	100	0.1	chi2_test	0.04998
5.01187e+08	10000	10000	0.5	0.1	0.1	t_test	0.04941
5.01187e+08	10000	10000	0.5	0.1	0.1	chi2_test	0.05055
5.01187e+08	10000	10000	0.5	1	0.1	t_test	0.05299
5.01187e+08	10000	10000	0.5	1	0.1	chi2_test	0.04725
5.01187e+08	10000	10000	0.5	10	0.1	t_test	0.07286
5.01187e+08	10000	10000	0.5	10	0.1	chi2_test	0.0445
5.01187e+08	10000	10000	0.5	100	0.1	t_test	0.23808
5.01187e+08	10000	10000	0.5	100	0.1	chi2_test	0.05054
5.01187e+08	20000	20000	0.5	0.1	0.1	t_test	0.05099
5.01187e+08	20000	20000	0.5	0.1	0.1	chi2_test	0.04924
5.01187e+08	20000	20000	0.5	1	0.1	t_test	0.05393
5.01187e+08	20000	20000	0.5	1	0.1	chi2_test	0.04611
5.01187e+08	20000	20000	0.5	10	0.1	t_test	0.09702
5.01187e+08	20000	20000	0.5	10	0.1	chi2_test	0.04506
5.01187e+08	20000	20000	0.5	100	0.1	t_test	0.35696
5.01187e+08	20000	20000	0.5	100	0.1	chi2_test	0.05
5.01187e+08	100000	100000	0.5	0.1	0.1	t_test	0.05186
5.01187e+08	100000	100000	0.5	0.1	0.1	chi2_test	0.0505
5.01187e+08	100000	100000	0.5	1	0.1	t_test	0.07176
5.01187e+08	100000	100000	0.5	1	0.1	chi2_test	0.04803
5.01187e+08	100000	100000	0.5	10	0.1	t_test	0.25834
5.01187e+08	100000	100000	0.5	10	0.1	chi2_test	0.04542
5.01187e+08	100000	100000	0.5	100	0.1	t_test	0.65039
5.01187e+08	100000	100000	0.5	100	0.1	chi2_test	0.05049
6.30957e+08	5000	5000	0.5	0.1	0.1	t_test	0.04957
6.30957e+08	5000	5000	0.5	0.1	0.1	chi2_test	0.05007
6.30957e+08	5000	5000	0.5	1	0.1	t_test	0.05025
6.30957e+08	5000	5000	0.5	1	0.1	chi2_test	0.04818
6.30957e+08	5000	5000	0.5	10	0.1	t_test	0.05854
6.30957e+08	5000	5000	0.5	10	0.1	chi2_test	0.0465
6.30957e+08	5000	5000	0.5	100	0.1	t_test	0.13354
6.30957e+08	5000	5000	0.5	100	0.1	chi2_test	0.0502
6.30957e+08	10000	10000	0.5	0.1	0.1	t_test	0.05054
6.30957e+08	10000	10000	0.5	0.1	0.1	chi2_test	0.04964
6.30957e+08	10000	10000	0.5	1	0.1	t_test	0.05213
6.30957e+08	10000	10000	0.5	1	0.1	chi2_test	0.04717
6.30957e+08	10000	10000	0.5	10	0.1	t_test	0.06936
6.30957e+08	10000	10000	0.5	10	0.1	chi2_test	0.04656
6.30957e+08	10000	10000	0.5	100	0.1	t_test	0.20643
6.30957e+08	10000	10000	0.5	100	0.1	chi2_test	0.04958
6.30957e+08	20000	20000	0.5	0.1	0.1	t_test	0.05096
6.30957e+08	20000	20000	0.5	0.1	0.1	chi2_test	0.04912
6.30957e+08	20000	20000	0.5	1	0.1	t_test	0.05283
6.30957e+08	20000	20000	0.5	1	0.1	chi2_test	0.04771
6.30957e+08	20000	20000	0.5	10	0.1	t_test	0.08826
6.30957e+08	20000	20000	0.5	10	0.1	chi2_test	0.04522
6.30957e+08	20000	20000	0.5	100	0.1	t_test	0.31469
6.30957e+08	20000	20000	0.5	100	0.1	chi2_test	0.05001
6.30957e+08	100000	100000	0.5	0.1	0.1	t_test	0.0507
6.30957e+08	100000	100000	0.5	0.1	0.1	chi2_test	0.05129
6.30957e+08	100000	100000	0.5	1	0.1	t_test	0.06719
6.30957e+08	100000	100000	0.5	1	0.1	chi2_test	0.04707
6.30957e+08	100000	100000	0.5	10	0.1	t_test	0.22068
6.30957e+08	100000	100000	0.5	10	0.1	chi2_test	0.04591
6.30957e+08	100000	100000	0.5	100	0.1	t_test	0.61492
6.30957e+08	100000	100000	0.5	100	0.1	chi2_test	0.05018
7.94328e+08	5000	5000	0.5	0.1	0.1	t_test	0.04987
7.94328e+08	5000	5000	0.5	0.1	0.1	chi2_test	0.04922
7.94328e+08	5000	5000	0.5	1	0.1	t_test	0.05103
7.94328e+08	5000	5000	0.5	1	0.1	chi2_test	0.04661
7.94328e+08	5000	5000	0.5	10	0.1	t_test	0.05697
7.94328e+08	5000	5000	0.5	10	0.1	chi2_test	0.04736
7.94328e+08	5000	5000	0.5	100	0.1	t_test	0.11706
7.94328e+08	5000	5000	0.5	100	0.1	chi2_test	0.05079
7.94328e+08	10000	10000	0.5	0.1	0.1	t_test	0.05118
7.94328e+08	10000	10000	0.5	0.1	0.1	chi2_test	0.05037
7.94328e+08	10000	10000	0.5	1	0.1	t_test	0.05101
7.94328e+08	10000	10000	0.5	1	0.1	chi2_test	0.04647
7.94328e+08	10000	10000	0.5	10	0.1	t_test	0.06353
7.94328e+08	10000	10000	0.5	10	0.1	chi2_test	0.04472
7.94328e+08	10000	10000	0.5	100	0.1	t_test	0.1799
7.94328e+08	10000	10000	0.5	100	0.1	chi2_test	0.0506
7.94328e+08	20000	20000	0.5	0.1	0.1	t_test	0.05193
7.94328e+08	20000	20000	0.5	0.1	0.1	chi2_test	0.04971
7.94328e+08	20000	20000	0.5	1	0.1	t_test	0.05241
7.94328e+08	20000	20000	0.5	1	0.1	chi2_test	0.04697
7.94328e+08	20000	20000	0.5	10	0.1	t_test	0.07891
7.94328e+08	20000	20000	0.5	10	0.1	chi2_test	0.04573
7.94328e+08	20000	20000	0.5	100	0.1	t_test	0.27718
7.94328e+08	20000	20000	0.5	100	0.1	chi2_test	0.05077
7.94328e+08	100000	100000	0.5	0.1	0.1	t_test	0.052
7.94328e+08	100000	100000	0.5	0.1	0.1	chi2_test	0.04983
7.94328e+08	100000	100000	0.5	1	0.1	t_test	0.06438
7.94328e+08	100000	100000	0.5	1	0.1	chi2_test	0.04751
7.94328e+08	100000	100000	0.5	10	0.1	t_test	0.18931
7.94328e+08	100000	100000	0.5	10	0.1	chi2_test	0.04469
7.94328e+08	100000	100000	0.5	100	0.1	t_test	0.57684
7.94328e+08	100000	100000	0.5	100	0.1	chi2_test	0.05048
1000000000	5000	5000	0.5	0.1	0.1	t_test	0.05115
1000000000	5000	5000	0.5	0.1	0.1	chi2_test	0.04963
1000000000	5000	5000	0.5	1	0.1	t_test	0.05014
1000000000	5000	5000	0.5	1	0.1	chi2_test	0.04825
1000000000	5000	5000	0.5	10	0.1	t_test	0.05541
1000000000	5000	5000	0.5	10	0.1	chi2_test	0.04705
1000000000	5000	5000	0.5	100	0.1	t_test	0.10401
1000000000	5000	5000	0.5	100	0.1	chi2_test	0.05022
1000000000	10000	10000	0.5	0.1	0.1	t_test	0.05144
1000000000	10000	10000	0.5	0.1	0.1	chi2_test	0.04898
1000000000	10000	10000	0.5	1	0.1	t_test	0.05262
1000000000	10000	10000	0.5	1	0.1	chi2_test	0.04701
1000000000	10000	10000	0.5	10	0.1	t_test	0.05981
1000000000	10000	10000	0.5	10	0.1	chi2_test	0.04681
1000000000	10000	10000	0.5	100	0.1	t_test	0.15363
1000000000	10000	10000	0.5	100	0.1	chi2_test	0.04948
1000000000	20000	20000	0.5	0.1	0.1	t_test	0.05112
1000000000	20000	20000	0.5	0.1	0.1	chi2_test	0.04957
1000000000	20000	20000	0.5	1	0.1	t_test	0.05056
1000000000	20000	20000	0.5	1	0.1	chi2_test	0.04742
1000000000	20000	20000	0.5	10	0.1	t_test	0.07343
1000000000	20000	20000	0.5	10	0.1	chi2_test	0.04613
1000000000	20000	20000	0.5	100	0.1	t_test	0.23717
1000000000	20000	20000	0.5	100	0.1	chi2_test	0.04918
1000000000	100000	100000	0.5	0.1	0.1	t_test	0.05085
1000000000	100000	100000	0.5	0.1	0.1	chi2_test	0.0498
1000000000	100000	100000	0.5	1	0.1	t_test	0.0612
1000000000	100000	100000	0.5	1	0.1	chi2_test	0.04635
1000000000	100000	100000	0.5	10	0.1	t_test	0.16315
1000000000	100000	100000	0.5	10	0.1	chi2_test	0.04612
1000000000	100000	100000	0.5	100	0.1	t_test	0.53237
1000000000	100000	100000	0.5	100	0.1	chi2_test	0.05184
1258925412	5000	5000	0.5	0.1	0.1	t_test	0.05106
1258925412	5000	5000	0.5	0.1	0.1	chi2_test	0.05061
1258925412	5000	5000	0.5	1	0.1	t_test	0.05086
1258925412	5000	5000	0.5	1	0.1	chi2_test	0.04606
1258925412	5000	5000	0.5	10	0.1	t_test	0.05446
1258925412	5000	5000	0.5	10	0.1	chi2_test	0.04581
1258925412	5000	5000	0.5	100	0.1	t_test	0.09112
1258925412	5000	5000	0.5	100	0.1	chi2_test	0.05055
1258925412	10000	10000	0.5	0.1	0.1	t_test	0.05053
1258925412	10000	10000	0.5	0.1	0.1	chi2_test	0.05025
1258925412	10000	10000	0.5	1	0.1	t_test	0.05141
1258925412	10000	10000	0.5	1	0.1	chi2_test	0.0476
1258925412	10000	10000	0.5	10	0.1	t_test	0.05855
1258925412	10000	10000	0.5	10	0.1	chi2_test	0.04478
1258925412	10000	10000	0.5	100	0.1	t_test	0.13373
1258925412	10000	10000	0.5	100	0.1	chi2_test	0.0501
1258925412	20000	20000	0.5	0.1	0.1	t_test	0.04909
1258925412	20000	20000	0.5	0.1	0.1	chi2_test	0.05008
1258925412	20000	20000	0.5	1	0.1	t_test	0.05169
1258925412	20000	20000	0.5	1	0.1	chi2_test	0.04754
1258925412	20000	20000	0.5	10	0.1	t_test	0.06873
1258925412	20000	20000	0.5	10	0.1	chi2_test	0.04669
1258925412	20000	20000	0.5	100	0.1	t_test	0.20446
1258925412	20000	20000	0.5	100	0.1	chi2_test	0.04872
1258925412	100000	100000	0.5	0.1	0.1	t_test	0.05007
1258925412	100000	100000	0.5	0.1	0.1	chi2_test	0.05051
1258925412	100000	100000	0.5	1	0.1	t_test	0.05877
1258925412	100000	100000	0.5	1	0.1	chi2_test	0.04721
1258925412	100000	100000	0.5	10	0.1	t_test	0.14184
1258925412	100000	100000	0.5	10	0.1	chi2_test	0.04646
1258925412	100000	100000	0.5	100	0.1	t_test	0.48928
1258925412	100000	100000	0.5	100	0.1	chi2_test	0.0495
1584893192	5000	5000	0.5	0.1	0.1	t_test	0.05074
1584893192	5000	5000	0.5	0.1	0.1	chi2_test	0.04953
1584893192	5000	5000	0.5	1	0.1	t_test	0.05112
1584893192	5000	5000	0.5	1	0.1	chi2_test	0.04774
1584893192	5000	5000	0.5	10	0.1	t_test	0.0526
1584893192	5000	5000	0.5	10	0.1	chi2_test	0.04659
1584893192	5000	5000	0.5	100	0.1	t_test	0.08187
1584893192	5000	5000	0.5	100	0.1	chi2_test	0.05037
1584893192	10000	10000	0.5	0.1	0.1	t_test	0.05019
1584893192	10000	10000	0.5	0.1	0.1	chi2_test	0.04953
1584893192	10000	10000	0.5	1	0.1	t_test	0.0508
1584893192	10000	10000	0.5	1	0.1	chi2_test	0.04774
1584893192	10000	10000	0.5	10	0.1	t_test	0.05686
1584893192	10000	10000	0.5	10	0.1	chi2_test	0.04802
1584893192	10000	10000	0.5	100	0.1	t_test	0.11693
[truncated: 913 more rows]
