# Supplementary material for: Bayesian approach to assessing population differences in genetic risk of disease with application to prostate cancer
Source: PLoS Genet. 2024 Apr 17;20(4):e1011212. doi: 10.1371/journal.pgen.1011212 (PMC11023298; doi:10.1371/journal.pgen.1011212)
Supplement: S4 Spreadsheet — (XLSX) [file pgen.1011212.s013.xlsx]

## Sheet: Panel A
N	h2	p	Fst	d	metric	metric value
1000	0.5	0.001	0.1	0.0953102	power	0.121453
1000	0.5	0.001	0.1	0.182322	power	0.121211
1000	0.5	0.001	0.1	0.405465	power	0.124148
1000	0.5	0.001	0.1	0.693147	power	0.124732
1000	0.5	0.01	0.1	0.0953102	power	0.0500159
1000	0.5	0.01	0.1	0.182322	power	0.0500562
1000	0.5	0.01	0.1	0.405465	power	0.0502746
1000	0.5	0.01	0.1	0.693147	power	0.0508043
1000	0.5	0.1	0.1	0.0953102	power	0.050013
1000	0.5	0.1	0.1	0.182322	power	0.0500475
1000	0.5	0.1	0.1	0.405465	power	0.0502359
1000	0.5	0.1	0.1	0.693147	power	0.0506891
1000	0.5	1	0.1	0.0953102	power	0.050013
1000	0.5	1	0.1	0.182322	power	0.0500474
1000	0.5	1	0.1	0.405465	power	0.0502354
1000	0.5	1	0.1	0.693147	power	0.0506884
1258.93	0.5	0.001	0.1	0.0953102	power	0.150017
1258.93	0.5	0.001	0.1	0.182322	power	0.151034
1258.93	0.5	0.001	0.1	0.405465	power	0.167392
1258.93	0.5	0.001	0.1	0.693147	power	0.172712
1258.93	0.5	0.01	0.1	0.0953102	power	0.0500239
1258.93	0.5	0.01	0.1	0.182322	power	0.0500789
1258.93	0.5	0.01	0.1	0.405465	power	0.0503762
1258.93	0.5	0.01	0.1	0.693147	power	0.051101
1258.93	0.5	0.1	0.1	0.0953102	power	0.0500164
1258.93	0.5	0.1	0.1	0.182322	power	0.0500599
1258.93	0.5	0.1	0.1	0.405465	power	0.0502972
1258.93	0.5	0.1	0.1	0.693147	power	0.0508684
1258.93	0.5	1	0.1	0.0953102	power	0.0500164
1258.93	0.5	1	0.1	0.182322	power	0.0500597
1258.93	0.5	1	0.1	0.405465	power	0.0502963
1258.93	0.5	1	0.1	0.693147	power	0.0508667
1584.89	0.5	0.001	0.1	0.0953102	power	0.167223
1584.89	0.5	0.001	0.1	0.182322	power	0.167346
1584.89	0.5	0.001	0.1	0.405465	power	0.191474
1584.89	0.5	0.001	0.1	0.693147	power	0.227275
1584.89	0.5	0.01	0.1	0.0953102	power	0.0500417
1584.89	0.5	0.01	0.1	0.182322	power	0.0501205
1584.89	0.5	0.01	0.1	0.405465	power	0.0505414
1584.89	0.5	0.01	0.1	0.693147	power	0.0515761
1584.89	0.5	0.1	0.1	0.0953102	power	0.0500207
1584.89	0.5	0.1	0.1	0.182322	power	0.0500755
1584.89	0.5	0.1	0.1	0.405465	power	0.0503746
1584.89	0.5	0.1	0.1	0.693147	power	0.0510949
1584.89	0.5	1	0.1	0.0953102	power	0.0500206
1584.89	0.5	1	0.1	0.182322	power	0.0500751
1584.89	0.5	1	0.1	0.405465	power	0.050373
1584.89	0.5	1	0.1	0.693147	power	0.0510912
1995.26	0.5	0.001	0.1	0.0953102	power	0.175376
1995.26	0.5	0.001	0.1	0.182322	power	0.182276
1995.26	0.5	0.001	0.1	0.405465	power	0.222735
1995.26	0.5	0.001	0.1	0.693147	power	0.292827
1995.26	0.5	0.01	0.1	0.0953102	power	0.0500939
1995.26	0.5	0.01	0.1	0.182322	power	0.0502167
1995.26	0.5	0.01	0.1	0.405465	power	0.050847
1995.26	0.5	0.01	0.1	0.693147	power	0.0524222
1995.26	0.5	0.1	0.1	0.0953102	power	0.0500261
1995.26	0.5	0.1	0.1	0.182322	power	0.0500952
1995.26	0.5	0.1	0.1	0.405465	power	0.0504726
1995.26	0.5	0.1	0.1	0.693147	power	0.0513816
1995.26	0.5	1	0.1	0.0953102	power	0.0500259
1995.26	0.5	1	0.1	0.182322	power	0.0500946
1995.26	0.5	1	0.1	0.405465	power	0.0504697
1995.26	0.5	1	0.1	0.693147	power	0.051374
2511.89	0.5	0.001	0.1	0.0953102	power	0.182479
2511.89	0.5	0.001	0.1	0.182322	power	0.195357
2511.89	0.5	0.001	0.1	0.405465	power	0.257965
2511.89	0.5	0.001	0.1	0.693147	power	0.376056
2511.89	0.5	0.01	0.1	0.0953102	power	0.0502961
2511.89	0.5	0.01	0.1	0.182322	power	0.0505269
2511.89	0.5	0.01	0.1	0.405465	power	0.0515445
2511.89	0.5	0.01	0.1	0.693147	power	0.0541792
2511.89	0.5	0.1	0.1	0.0953102	power	0.050033
2511.89	0.5	0.1	0.1	0.182322	power	0.0501203
2511.89	0.5	0.1	0.1	0.405465	power	0.0505969
2511.89	0.5	0.1	0.1	0.693147	power	0.0517456
2511.89	0.5	1	0.1	0.0953102	power	0.0500327
2511.89	0.5	1	0.1	0.182322	power	0.050119
2511.89	0.5	1	0.1	0.405465	power	0.0505913
2511.89	0.5	1	0.1	0.693147	power	0.0517302
3162.28	0.5	0.001	0.1	0.0953102	power	0.189643
3162.28	0.5	0.001	0.1	0.182322	power	0.211126
3162.28	0.5	0.001	0.1	0.405465	power	0.301678
3162.28	0.5	0.001	0.1	0.693147	power	0.486262
3162.28	0.5	0.01	0.1	0.0953102	power	0.0513152
3162.28	0.5	0.01	0.1	0.182322	power	0.0518889
3162.28	0.5	0.01	0.1	0.405465	power	0.0536576
3162.28	0.5	0.01	0.1	0.693147	power	0.0586252
3162.28	0.5	0.1	0.1	0.0953102	power	0.0500418
3162.28	0.5	0.1	0.1	0.182322	power	0.0501523
3162.28	0.5	0.1	0.1	0.405465	power	0.0507552
3162.28	0.5	0.1	0.1	0.693147	power	0.0522096
3162.28	0.5	1	0.1	0.0953102	power	0.0500411
3162.28	0.5	1	0.1	0.182322	power	0.0501499
3162.28	0.5	1	0.1	0.405465	power	0.0507445
3162.28	0.5	1	0.1	0.693147	power	0.0521788
3981.07	0.5	0.001	0.1	0.0953102	power	0.198012
3981.07	0.5	0.001	0.1	0.182322	power	0.22658
3981.07	0.5	0.001	0.1	0.405465	power	0.359886
3981.07	0.5	0.001	0.1	0.693147	power	0.601674
3981.07	0.5	0.01	0.1	0.0953102	power	0.0563022
3981.07	0.5	0.01	0.1	0.182322	power	0.0578252
3981.07	0.5	0.01	0.1	0.405465	power	0.0608948
3981.07	0.5	0.01	0.1	0.693147	power	0.0704958
3981.07	0.5	0.1	0.1	0.0953102	power	0.0500531
3981.07	0.5	0.1	0.1	0.182322	power	0.0501935
3981.07	0.5	0.1	0.1	0.405465	power	0.0509582
3981.07	0.5	0.1	0.1	0.693147	power	0.0528053
3981.07	0.5	1	0.1	0.0953102	power	0.0500518
3981.07	0.5	1	0.1	0.182322	power	0.0501887
3981.07	0.5	1	0.1	0.405465	power	0.0509374
3981.07	0.5	1	0.1	0.693147	power	0.0527438
5011.87	0.5	0.001	0.1	0.0953102	power	0.201146
5011.87	0.5	0.001	0.1	0.182322	power	0.249061
5011.87	0.5	0.001	0.1	0.405465	power	0.426217
5011.87	0.5	0.001	0.1	0.693147	power	0.717373
5011.87	0.5	0.01	0.1	0.0953102	power	0.0703175
5011.87	0.5	0.01	0.1	0.182322	power	0.0740715
5011.87	0.5	0.01	0.1	0.405465	power	0.0777123
5011.87	0.5	0.01	0.1	0.693147	power	0.0919503
5011.87	0.5	0.1	0.1	0.0953102	power	0.050068
5011.87	0.5	0.1	0.1	0.182322	power	0.050247
5011.87	0.5	0.1	0.1	0.405465	power	0.0512207
5011.87	0.5	0.1	0.1	0.693147	power	0.0535775
5011.87	0.5	1	0.1	0.0953102	power	0.0500652
5011.87	0.5	1	0.1	0.182322	power	0.0502375
5011.87	0.5	1	0.1	0.405465	power	0.0511802
5011.87	0.5	1	0.1	0.693147	power	0.0534557
6309.57	0.5	0.001	0.1	0.0953102	power	0.202859
6309.57	0.5	0.001	0.1	0.182322	power	0.269028
6309.57	0.5	0.001	0.1	0.405465	power	0.505438
6309.57	0.5	0.001	0.1	0.693147	power	0.823978
6309.57	0.5	0.01	0.1	0.0953102	power	0.0891291
6309.57	0.5	0.01	0.1	0.182322	power	0.0951925
6309.57	0.5	0.01	0.1	0.405465	power	0.0995668
6309.57	0.5	0.01	0.1	0.693147	power	0.119343
6309.57	0.5	0.1	0.1	0.0953102	power	0.050088
6309.57	0.5	0.1	0.1	0.182322	power	0.0503179
6309.57	0.5	0.1	0.1	0.405465	power	0.0515653
6309.57	0.5	0.1	0.1	0.693147	power	0.0545933
6309.57	0.5	1	0.1	0.0953102	power	0.050082
6309.57	0.5	1	0.1	0.182322	power	0.0502991
6309.57	0.5	1	0.1	0.405465	power	0.0514861
6309.57	0.5	1	0.1	0.693147	power	0.0543528
7943.28	0.5	0.001	0.1	0.0953102	power	0.210737
7943.28	0.5	0.001	0.1	0.182322	power	0.295204
7943.28	0.5	0.001	0.1	0.405465	power	0.599421
7943.28	0.5	0.001	0.1	0.693147	power	0.904582
7943.28	0.5	0.01	0.1	0.0953102	power	0.106704
7943.28	0.5	0.01	0.1	0.182322	power	0.112554
7943.28	0.5	0.01	0.1	0.405465	power	0.121817
7943.28	0.5	0.01	0.1	0.693147	power	0.149613
7943.28	0.5	0.1	0.1	0.0953102	power	0.0501163
7943.28	0.5	0.1	0.1	0.182322	power	0.0504146
7943.28	0.5	0.1	0.1	0.405465	power	0.0520268
7943.28	0.5	0.1	0.1	0.693147	power	0.0559578
7943.28	0.5	1	0.1	0.0953102	power	0.0501033
7943.28	0.5	1	0.1	0.182322	power	0.0503765
7943.28	0.5	1	0.1	0.405465	power	0.0518713
7943.28	0.5	1	0.1	0.693147	power	0.0554836
10000	0.5	0.001	0.1	0.0953102	power	0.218076
10000	0.5	0.001	0.1	0.182322	power	0.330572
10000	0.5	0.001	0.1	0.405465	power	0.69838
10000	0.5	0.001	0.1	0.693147	power	0.958821
10000	0.5	0.01	0.1	0.0953102	power	0.122674
10000	0.5	0.01	0.1	0.182322	power	0.12688
10000	0.5	0.01	0.1	0.405465	power	0.146296
10000	0.5	0.01	0.1	0.693147	power	0.190693
10000	0.5	0.1	0.1	0.0953102	power	0.0501596
10000	0.5	0.1	0.1	0.182322	power	0.0505529
10000	0.5	0.1	0.1	0.405465	power	0.0526638
10000	0.5	0.1	0.1	0.693147	power	0.0578456
10000	0.5	1	0.1	0.0953102	power	0.05013
10000	0.5	1	0.1	0.182322	power	0.050474
10000	0.5	1	0.1	0.405465	power	0.0523566
10000	0.5	1	0.1	0.693147	power	0.0569091
12589.3	0.5	0.001	0.1	0.0953102	power	0.227799
12589.3	0.5	0.001	0.1	0.182322	power	0.370436
12589.3	0.5	0.001	0.1	0.405465	power	0.789329
12589.3	0.5	0.001	0.1	0.693147	power	0.984351
12589.3	0.5	0.01	0.1	0.0953102	power	0.134081
12589.3	0.5	0.01	0.1	0.182322	power	0.139839
12589.3	0.5	0.01	0.1	0.405465	power	0.173687
12589.3	0.5	0.01	0.1	0.693147	power	0.247087
12589.3	0.5	0.1	0.1	0.0953102	power	0.0502349
12589.3	0.5	0.1	0.1	0.182322	power	0.0507652
12589.3	0.5	0.1	0.1	0.405465	power	0.053581
12589.3	0.5	0.1	0.1	0.693147	power	0.0605643
12589.3	0.5	1	0.1	0.0953102	power	0.0501637
12589.3	0.5	1	0.1	0.182322	power	0.0505968
12589.3	0.5	1	0.1	0.405465	power	0.0529678
12589.3	0.5	1	0.1	0.693147	power	0.0587071
15848.9	0.5	0.001	0.1	0.0953102	power	0.245333
15848.9	0.5	0.001	0.1	0.182322	power	0.420191
15848.9	0.5	0.001	0.1	0.405465	power	0.87095
15848.9	0.5	0.001	0.1	0.693147	power	0.995243
15848.9	0.5	0.01	0.1	0.0953102	power	0.142271
15848.9	0.5	0.01	0.1	0.182322	power	0.152077
15848.9	0.5	0.01	0.1	0.405465	power	0.206479
15848.9	0.5	0.01	0.1	0.693147	power	0.322873
15848.9	0.5	0.1	0.1	0.0953102	power	0.0503908
15848.9	0.5	0.1	0.1	0.182322	power	0.0511289
15848.9	0.5	0.1	0.1	0.405465	power	0.0549824
15848.9	0.5	0.1	0.1	0.693147	power	0.0646899
15848.9	0.5	1	0.1	0.0953102	power	0.0502061
15848.9	0.5	1	0.1	0.182322	power	0.0507514
15848.9	0.5	1	0.1	0.405465	power	0.053738
15848.9	0.5	1	0.1	0.693147	power	0.0609757
19952.6	0.5	0.001	0.1	0.0953102	power	0.267869
19952.6	0.5	0.001	0.1	0.182322	power	0.484755
19952.6	0.5	0.001	0.1	0.405465	power	0.934423
19952.6	0.5	0.001	0.1	0.693147	power	0.998923
19952.6	0.5	0.01	0.1	0.0953102	power	0.15172
19952.6	0.5	0.01	0.1	0.182322	power	0.165826
19952.6	0.5	0.01	0.1	0.405465	power	0.247976
19952.6	0.5	0.01	0.1	0.693147	power	0.415878
19952.6	0.5	0.1	0.1	0.0953102	power	0.05078
19952.6	0.5	0.1	0.1	0.182322	power	0.0518508
19952.6	0.5	0.1	0.1	0.405465	power	0.0572973
19952.6	0.5	0.1	0.1	0.693147	power	0.0713522
19952.6	0.5	1	0.1	0.0953102	power	0.0502594
19952.6	0.5	1	0.1	0.182322	power	0.0509461
19952.6	0.5	1	0.1	0.405465	power	0.0547086
19952.6	0.5	1	0.1	0.693147	power	0.0638396
25118.9	0.5	0.001	0.1	0.0953102	power	0.299672
25118.9	0.5	0.001	0.1	0.182322	power	0.57146
25118.9	0.5	0.001	0.1	0.405465	power	0.975196
25118.9	0.5	0.001	0.1	0.693147	power	0.999898
25118.9	0.5	0.01	0.1	0.0953102	power	0.162069
25118.9	0.5	0.01	0.1	0.182322	power	0.181429
25118.9	0.5	0.01	0.1	0.405465	power	0.299455
25118.9	0.5	0.01	0.1	0.693147	power	0.520163
25118.9	0.5	0.1	0.1	0.0953102	power	0.0518982
25118.9	0.5	0.1	0.1	0.182322	power	0.0535191
25118.9	0.5	0.1	0.1	0.405465	power	0.0614656
25118.9	0.5	0.1	0.1	0.693147	power	0.0827463
25118.9	0.5	1	0.1	0.0953102	power	0.0503266
25118.9	0.5	1	0.1	0.182322	power	0.0511912
25118.9	0.5	1	0.1	0.405465	power	0.055932
25118.9	0.5	1	0.1	0.693147	power	0.0674572
31622.8	0.5	0.001	0.1	0.0953102	power	0.339473
31622.8	0.5	0.001	0.1	0.182322	power	0.653455
31622.8	0.5	0.001	0.1	0.405465	power	0.991271
31622.8	0.5	0.001	0.1	0.693147	power	0.999903
31622.8	0.5	0.01	0.1	0.0953102	power	0.170063
31622.8	0.5	0.01	0.1	0.182322	power	0.197762
31622.8	0.5	0.01	0.1	0.405465	power	0.358938
31622.8	0.5	0.01	0.1	0.693147	power	0.633096
31622.8	0.5	0.1	0.1	0.0953102	power	0.0551098
31622.8	0.5	0.1	0.1	0.182322	power	0.0576169
31622.8	0.5	0.1	0.1	0.405465	power	0.069268
31622.8	0.5	0.1	0.1	0.693147	power	0.10233
31622.8	0.5	1	0.1	0.0953102	power	0.0504112
31622.8	0.5	1	0.1	0.182322	power	0.0515
31622.8	0.5	1	0.1	0.405465	power	0.0574746
31622.8	0.5	1	0.1	0.693147	power	0.0720301
39810.7	0.5	0.001	0.1	0.0953102	power	0.392569
39810.7	0.5	0.001	0.1	0.182322	power	0.744063
39810.7	0.5	0.001	0.1	0.405465	power	0.997496
39810.7	0.5	0.001	0.1	0.693147	power	0.999998
39810.7	0.5	0.01	0.1	0.0953102	power	0.174986
39810.7	0.5	0.01	0.1	0.182322	power	0.216762
39810.7	0.5	0.01	0.1	0.405465	power	0.427661
39810.7	0.5	0.01	0.1	0.693147	power	0.745878
39810.7	0.5	0.1	0.1	0.0953102	power	0.0624938
39810.7	0.5	0.1	0.1	0.182322	power	0.0663164
39810.7	0.5	0.1	0.1	0.405465	power	0.0824562
39810.7	0.5	0.1	0.1	0.693147	power	0.132299
39810.7	0.5	1	0.1	0.0953102	power	0.0505177
39810.7	0.5	1	0.1	0.182322	power	0.0518888
39810.7	0.5	1	0.1	0.405465	power	0.0594205
39810.7	0.5	1	0.1	0.693147	power	0.0778153
50118.7	0.5	0.001	0.1	0.0953102	power	0.45274
50118.7	0.5	0.001	0.1	0.182322	power	0.835666
50118.7	0.5	0.001	0.1	0.405465	power	0.99955
50118.7	0.5	0.001	0.1	0.693147	power	1
50118.7	0.5	0.01	0.1	0.0953102	power	0.177927
50118.7	0.5	0.01	0.1	0.182322	power	0.239809
50118.7	0.5	0.01	0.1	0.405465	power	0.506039
50118.7	0.5	0.01	0.1	0.693147	power	0.846738
50118.7	0.5	0.1	0.1	0.0953102	power	0.0740739
50118.7	0.5	0.1	0.1	0.182322	power	0.0796588
50118.7	0.5	0.1	0.1	0.405465	power	0.100432
50118.7	0.5	0.1	0.1	0.693147	power	0.170143
50118.7	0.5	1	0.1	0.0953102	power	0.0506518
50118.7	0.5	1	0.1	0.182322	power	0.0523785
50118.7	0.5	1	0.1	0.405465	power	0.0618762
50118.7	0.5	1	0.1	0.693147	power	0.0851404
63095.7	0.5	0.001	0.1	0.0953102	power	0.531154
63095.7	0.5	0.001	0.1	0.182322	power	0.905086
63095.7	0.5	0.001	0.1	0.405465	power	0.999963
63095.7	0.5	0.001	0.1	0.693147	power	1
63095.7	0.5	0.01	0.1	0.0953102	power	0.180937
63095.7	0.5	0.01	0.1	0.182322	power	0.267689
63095.7	0.5	0.01	0.1	0.405465	power	0.593084
63095.7	0.5	0.01	0.1	0.693147	power	0.92449
63095.7	0.5	0.1	0.1	0.0953102	power	0.0869491
63095.7	0.5	0.1	0.1	0.182322	power	0.0947517
63095.7	0.5	0.1	0.1	0.405465	power	0.121896
63095.7	0.5	0.1	0.1	0.693147	power	0.214577
63095.7	0.5	1	0.1	0.0953102	power	0.0508206
63095.7	0.5	1	0.1	0.182322	power	0.0529955
63095.7	0.5	1	0.1	0.405465	power	0.0649768
63095.7	0.5	1	0.1	0.693147	power	0.0944237
79432.8	0.5	0.001	0.1	0.0953102	power	0.618312
79432.8	0.5	0.001	0.1	0.182322	power	0.948553
79432.8	0.5	0.001	0.1	0.405465	power	0.999992
79432.8	0.5	0.001	0.1	0.693147	power	1
79432.8	0.5	0.01	0.1	0.0953102	power	0.185384
79432.8	0.5	0.01	0.1	0.182322	power	0.303877
79432.8	0.5	0.01	0.1	0.405465	power	0.688727
79432.8	0.5	0.01	0.1	0.693147	power	0.972082
79432.8	0.5	0.1	0.1	0.0953102	power	0.098338
79432.8	0.5	0.1	0.1	0.182322	power	0.109293
79432.8	0.5	0.1	0.1	0.405465	power	0.147334
79432.8	0.5	0.1	0.1	0.693147	power	0.26947
79432.8	0.5	1	0.1	0.0953102	power	0.0510332
79432.8	0.5	1	0.1	0.182322	power	0.0537729
79432.8	0.5	1	0.1	0.405465	power	0.0688943
79432.8	0.5	1	0.1	0.693147	power	0.106198
100000	0.5	0.001	0.1	0.0953102	power	0.709003
100000	0.5	0.001	0.1	0.182322	power	0.978964
100000	0.5	0.001	0.1	0.405465	power	0.999998
100000	0.5	0.001	0.1	0.693147	power	1
100000	0.5	0.01	0.1	0.0953102	power	0.194353
100000	0.5	0.01	0.1	0.182322	power	0.350187
100000	0.5	0.01	0.1	0.405465	power	0.78551
100000	0.5	0.01	0.1	0.693147	power	0.992897
100000	0.5	0.1	0.1	0.0953102	power	0.107252
100000	0.5	0.1	0.1	0.182322	power	0.122755
100000	0.5	0.1	0.1	0.405465	power	0.177761
100000	0.5	0.1	0.1	0.693147	power	0.338167
100000	0.5	1	0.1	0.0953102	power	0.051301
100000	0.5	1	0.1	0.182322	power	0.0547525
100000	0.5	1	0.1	0.405465	power	0.0738477
100000	0.5	1	0.1	0.693147	power	0.121141
125893	0.5	0.001	0.1	0.0953102	power	0.792729
125893	0.5	0.001	0.1	0.182322	power	0.993706
125893	0.5	0.001	0.1	0.405465	power	1
125893	0.5	0.001	0.1	0.693147	power	1
125893	0.5	0.01	0.1	0.0953102	power	0.212541
125893	0.5	0.01	0.1	0.182322	power	0.405401
125893	0.5	0.01	0.1	0.405465	power	0.872962
125893	0.5	0.01	0.1	0.693147	power	0.99882
125893	0.5	0.1	0.1	0.0953102	power	0.114496
125893	0.5	0.1	0.1	0.182322	power	0.13595
125893	0.5	0.1	0.1	0.405465	power	0.214819
125893	0.5	0.1	0.1	0.693147	power	0.420933
125893	0.5	1	0.1	0.0953102	power	0.0516382
125893	0.5	1	0.1	0.182322	power	0.0559874
125893	0.5	1	0.1	0.405465	power	0.080116
125893	0.5	1	0.1	0.693147	power	0.140107
158489	0.5	0.001	0.1	0.0953102	power	0.868782
158489	0.5	0.001	0.1	0.182322	power	0.998625
158489	0.5	0.001	0.1	0.405465	power	1
158489	0.5	0.001	0.1	0.693147	power	1
158489	0.5	0.01	0.1	0.0953102	power	0.240406
158489	0.5	0.01	0.1	0.182322	power	0.469937
158489	0.5	0.01	0.1	0.405465	power	0.938517
158489	0.5	0.01	0.1	0.693147	power	0.999887
158489	0.5	0.1	0.1	0.0953102	power	0.120338
158489	0.5	0.1	0.1	0.182322	power	0.149586
158489	0.5	0.1	0.1	0.405465	power	0.260677
158489	0.5	0.1	0.1	0.693147	power	0.516775
158489	0.5	1	0.1	0.0953102	power	0.0520629
158489	0.5	1	0.1	0.182322	power	0.0575446
158489	0.5	1	0.1	0.405465	power	0.0880554
158489	0.5	1	0.1	0.693147	power	0.164159
199526	0.5	0.001	0.1	0.0953102	power	0.929808
199526	0.5	0.001	0.1	0.182322	power	0.999797
199526	0.5	0.001	0.1	0.405465	power	1
199526	0.5	0.001	0.1	0.693147	power	1
199526	0.5	0.01	0.1	0.0953102	power	0.273475
199526	0.5	0.01	0.1	0.182322	power	0.548005
199526	0.5	0.01	0.1	0.405465	power	0.976768
199526	0.5	0.01	0.1	0.693147	power	0.999997
199526	0.5	0.1	0.1	0.0953102	power	0.125186
199526	0.5	0.1	0.1	0.182322	power	0.163796
199526	0.5	0.1	0.1	0.405465	power	0.316705
199526	0.5	0.1	0.1	0.693147	power	0.622463
199526	0.5	1	0.1	0.0953102	power	0.0525978
199526	0.5	1	0.1	0.182322	power	0.0595088
199526	0.5	1	0.1	0.405465	power	0.09812
199526	0.5	1	0.1	0.693147	power	0.19459
251189	0.5	0.001	0.1	0.0953102	power	0.966208
251189	0.5	0.001	0.1	0.182322	power	0.999961
251189	0.5	0.001	0.1	0.405465	power	1
251189	0.5	0.001	0.1	0.693147	power	1
251189	0.5	0.01	0.1	0.0953102	power	0.309704
251189	0.5	0.01	0.1	0.182322	power	0.63716
251189	0.5	0.01	0.1	0.405465	power	0.994048
251189	0.5	0.01	0.1	0.693147	power	1
251189	0.5	0.1	0.1	0.0953102	power	0.130589
251189	0.5	0.1	0.1	0.182322	power	0.179045
251189	0.5	0.1	0.1	0.405465	power	0.383678
251189	0.5	0.1	0.1	0.693147	power	0.730552
251189	0.5	1	0.1	0.0953102	power	0.0532718
251189	0.5	1	0.1	0.182322	power	0.0619876
251189	0.5	1	0.1	0.405465	power	0.110889
251189	0.5	1	0.1	0.693147	power	0.232914
316228	0.5	0.001	0.1	0.0953102	power	0.984766
316228	0.5	0.001	0.1	0.182322	power	0.999995
316228	0.5	0.001	0.1	0.405465	power	1
316228	0.5	0.001	0.1	0.693147	power	1
316228	0.5	0.01	0.1	0.0953102	power	0.353565
316228	0.5	0.01	0.1	0.182322	power	0.72957
316228	0.5	0.01	0.1	0.405465	power	0.999181
316228	0.5	0.01	0.1	0.693147	power	1
316228	0.5	0.1	0.1	0.0953102	power	0.137453
316228	0.5	0.1	0.1	0.182322	power	0.196414
316228	0.5	0.1	0.1	0.405465	power	0.462086
316228	0.5	0.1	0.1	0.693147	power	0.829375
316228	0.5	1	0.1	0.0953102	power	0.0541211
316228	0.5	1	0.1	0.182322	power	0.0651176
316228	0.5	1	0.1	0.405465	power	0.127095
316228	0.5	1	0.1	0.693147	power	0.280789
398107	0.5	0.001	0.1	0.0953102	power	0.994685
398107	0.5	0.001	0.1	0.182322	power	0.999999
398107	0.5	0.001	0.1	0.405465	power	1
398107	0.5	0.001	0.1	0.693147	power	1
398107	0.5	0.01	0.1	0.0953102	power	0.408767
398107	0.5	0.01	0.1	0.182322	power	0.818456
398107	0.5	0.01	0.1	0.405465	power	0.999938
398107	0.5	0.01	0.1	0.693147	power	1
398107	0.5	0.1	0.1	0.0953102	power	0.145484
398107	0.5	0.1	0.1	0.182322	power	0.218242
398107	0.5	0.1	0.1	0.405465	power	0.551235
398107	0.5	0.1	0.1	0.693147	power	0.907661
398107	0.5	1	0.1	0.0953102	power	0.0551915
398107	0.5	1	0.1	0.182322	power	0.0690725
398107	0.5	1	0.1	0.405465	power	0.147661
398107	0.5	1	0.1	0.693147	power	0.339813
501187	0.5	0.001	0.1	0.0953102	power	0.998414
501187	0.5	0.001	0.1	0.182322	power	1
501187	0.5	0.001	0.1	0.405465	power	1
501187	0.5	0.001	0.1	0.693147	power	1
501187	0.5	0.01	0.1	0.0953102	power	0.475614
501187	0.5	0.01	0.1	0.182322	power	0.894897
501187	0.5	0.01	0.1	0.405465	power	0.999998
501187	0.5	0.01	0.1	0.693147	power	1
501187	0.5	0.1	0.1	0.0953102	power	0.154294
501187	0.5	0.1	0.1	0.182322	power	0.247711
501187	0.5	0.1	0.1	0.405465	power	0.648198
501187	0.5	0.1	0.1	0.693147	power	0.95941
501187	0.5	1	0.1	0.0953102	power	0.0565409
501187	0.5	1	0.1	0.182322	power	0.0740732
501187	0.5	1	0.1	0.405465	power	0.173726
501187	0.5	1	0.1	0.693147	power	0.411129
630957	0.5	0.001	0.1	0.0953102	power	0.999851
630957	0.5	0.001	0.1	0.182322	power	1
630957	0.5	0.001	0.1	0.405465	power	1
630957	0.5	0.001	0.1	0.693147	power	1
630957	0.5	0.01	0.1	0.0953102	power	0.555747
630957	0.5	0.01	0.1	0.182322	power	0.950574
630957	0.5	0.01	0.1	0.405465	power	1
630957	0.5	0.01	0.1	0.693147	power	1
630957	0.5	0.1	0.1	0.0953102	power	0.164388
630957	0.5	0.1	0.1	0.182322	power	0.286798
630957	0.5	0.1	0.1	0.405465	power	0.746928
630957	0.5	0.1	0.1	0.693147	power	0.986331
630957	0.5	1	0.1	0.0953102	power	0.0582427
630957	0.5	1	0.1	0.182322	power	0.0804017
630957	0.5	1	0.1	0.405465	power	0.206662
630957	0.5	1	0.1	0.693147	power	0.494763
794328	0.5	0.001	0.1	0.0953102	power	0.999895
794328	0.5	0.001	0.1	0.182322	power	1
794328	0.5	0.001	0.1	0.405465	power	1
794328	0.5	0.001	0.1	0.693147	power	1
794328	0.5	0.01	0.1	0.0953102	power	0.645512
794328	0.5	0.01	0.1	0.182322	power	0.983526
794328	0.5	0.01	0.1	0.405465	power	1
794328	0.5	0.01	0.1	0.693147	power	1
794328	0.5	0.1	0.1	0.0953102	power	0.17731
794328	0.5	0.1	0.1	0.182322	power	0.336056
794328	0.5	0.1	0.1	0.405465	power	0.838054
794328	0.5	0.1	0.1	0.693147	power	0.996825
794328	0.5	1	0.1	0.0953102	power	0.0603898
794328	0.5	1	0.1	0.182322	power	0.0884175
794328	0.5	1	0.1	0.405465	power	0.248045
794328	0.5	1	0.1	0.693147	power	0.588735
1000000	0.5	0.001	0.1	0.0953102	power	0.999997
1000000	0.5	0.001	0.1	0.182322	power	1
1000000	0.5	0.001	0.1	0.405465	power	1
1000000	0.5	0.001	0.1	0.693147	power	1
1000000	0.5	0.01	0.1	0.0953102	power	0.739857
1000000	0.5	0.01	0.1	0.182322	power	0.996382
1000000	0.5	0.01	0.1	0.405465	power	1
1000000	0.5	0.01	0.1	0.693147	power	1
1000000	0.5	0.1	0.1	0.0953102	power	0.194707
1000000	0.5	0.1	0.1	0.182322	power	0.395931
1000000	0.5	0.1	0.1	0.405465	power	0.911764
1000000	0.5	0.1	0.1	0.693147	power	0.999594
1000000	0.5	1	0.1	0.0953102	power	0.0631
1000000	0.5	1	0.1	0.182322	power	0.0985796
1000000	0.5	1	0.1	0.405465	power	0.299541
1000000	0.5	1	0.1	0.693147	power	0.688184
1.25893e+06	0.5	0.001	0.1	0.0953102	power	0.999999
1.25893e+06	0.5	0.001	0.1	0.182322	power	1
1.25893e+06	0.5	0.001	0.1	0.405465	power	1
1.25893e+06	0.5	0.001	0.1	0.693147	power	1
1.25893e+06	0.5	0.01	0.1	0.0953102	power	0.831599
1.25893e+06	0.5	0.01	0.1	0.182322	power	0.999526
1.25893e+06	0.5	0.01	0.1	0.405465	power	1
1.25893e+06	0.5	0.01	0.1	0.693147	power	1
1.25893e+06	0.5	0.1	0.1	0.0953102	power	0.217605
1.25893e+06	0.5	0.1	0.1	0.182322	power	0.467179
1.25893e+06	0.5	0.1	0.1	0.405465	power	0.961435
1.25893e+06	0.5	0.1	0.1	0.693147	power	0.999978
1.25893e+06	0.5	1	0.1	0.0953102	power	0.0665231
1.25893e+06	0.5	1	0.1	0.182322	power	0.111472
1.25893e+06	0.5	1	0.1	0.405465	power	0.36265
1.25893e+06	0.5	1	0.1	0.693147	power	0.785126
1.58489e+06	0.5	0.001	0.1	0.0953102	power	1
1.58489e+06	0.5	0.001	0.1	0.182322	power	1
1.58489e+06	0.5	0.001	0.1	0.405465	power	1
1.58489e+06	0.5	0.001	0.1	0.693147	power	1
1.58489e+06	0.5	0.01	0.1	0.0953102	power	0.908647
1.58489e+06	0.5	0.01	0.1	0.182322	power	0.999969
1.58489e+06	0.5	0.01	0.1	0.405465	power	1
1.58489e+06	0.5	0.01	0.1	0.693147	power	1
1.58489e+06	0.5	0.1	0.1	0.0953102	power	0.246392
1.58489e+06	0.5	0.1	0.1	0.182322	power	0.54931
1.58489e+06	0.5	0.1	0.1	0.405465	power	0.987618
1.58489e+06	0.5	0.1	0.1	0.693147	power	1
1.58489e+06	0.5	1	0.1	0.0953102	power	0.0708496
1.58489e+06	0.5	1	0.1	0.182322	power	0.127835
1.58489e+06	0.5	1	0.1	0.405465	power	0.438219
1.58489e+06	0.5	1	0.1	0.693147	power	0.869699
1.99526e+06	0.5	0.001	0.1	0.0953102	power	1
1.99526e+06	0.5	0.001	0.1	0.182322	power	1
1.99526e+06	0.5	0.001	0.1	0.405465	power	1
1.99526e+06	0.5	0.001	0.1	0.693147	power	1
1.99526e+06	0.5	0.01	0.1	0.0953102	power	0.959374
1.99526e+06	0.5	0.01	0.1	0.182322	power	0.999999
1.99526e+06	0.5	0.01	0.1	0.405465	power	1
1.99526e+06	0.5	0.01	0.1	0.693147	power	1
1.99526e+06	0.5	0.1	0.1	0.0953102	power	0.281874
1.99526e+06	0.5	0.1	0.1	0.182322	power	0.640368
1.99526e+06	0.5	0.1	0.1	0.405465	power	0.997351
1.99526e+06	0.5	0.1	0.1	0.693147	power	1
1.99526e+06	0.5	1	0.1	0.0953102	power	0.076322
1.99526e+06	0.5	1	0.1	0.182322	power	0.148599
1.99526e+06	0.5	1	0.1	0.405465	power	0.525697
1.99526e+06	0.5	1	0.1	0.693147	power	0.933343
2.51189e+06	0.5	0.001	0.1	0.0953102	power	1
2.51189e+06	0.5	0.001	0.1	0.182322	power	1
2.51189e+06	0.5	0.001	0.1	0.405465	power	1
2.51189e+06	0.5	0.001	0.1	0.693147	power	1
2.51189e+06	0.5	0.01	0.1	0.0953102	power	0.986306
2.51189e+06	0.5	0.01	0.1	0.182322	power	1
2.51189e+06	0.5	0.01	0.1	0.405465	power	1
2.51189e+06	0.5	0.01	0.1	0.693147	power	1
2.51189e+06	0.5	0.1	0.1	0.0953102	power	0.326129
2.51189e+06	0.5	0.1	0.1	0.182322	power	0.735959
2.51189e+06	0.5	0.1	0.1	0.405465	power	0.999658
2.51189e+06	0.5	0.1	0.1	0.693147	power	1
2.51189e+06	0.5	1	0.1	0.0953102	power	0.0832499
2.51189e+06	0.5	1	0.1	0.182322	power	0.174911
2.51189e+06	0.5	1	0.1	0.405465	power	0.622206
2.51189e+06	0.5	1	0.1	0.693147	power	0.972769
3.16228e+06	0.5	0.001	0.1	0.0953102	power	1
3.16228e+06	0.5	0.001	0.1	0.182322	power	1
3.16228e+06	0.5	0.001	0.1	0.405465	power	1
3.16228e+06	0.5	0.001	0.1	0.693147	power	1
3.16228e+06	0.5	0.01	0.1	0.0953102	power	0.99649
3.16228e+06	0.5	0.01	0.1	0.182322	power	1
3.16228e+06	0.5	0.01	0.1	0.405465	power	1
3.16228e+06	0.5	0.01	0.1	0.693147	power	1
3.16228e+06	0.5	0.1	0.1	0.0953102	power	0.381721
3.16228e+06	0.5	0.1	0.1	0.182322	power	0.827186
3.16228e+06	0.5	0.1	0.1	0.405465	power	0.999978
3.16228e+06	0.5	0.1	0.1	0.693147	power	1
3.16228e+06	0.5	1	0.1	0.0953102	power	0.0920281
3.16228e+06	0.5	1	0.1	0.182322	power	0.20815
3.16228e+06	0.5	1	0.1	0.405465	power	0.721797
3.16228e+06	0.5	1	0.1	0.693147	power	0.991723
3.98107e+06	0.5	0.001	0.1	0.0953102	power	1
3.98107e+06	0.5	0.001	0.1	0.182322	power	1
3.98107e+06	0.5	0.001	0.1	0.405465	power	1
3.98107e+06	0.5	0.001	0.1	0.693147	power	1
3.98107e+06	0.5	0.01	0.1	0.0953102	power	0.99943
3.98107e+06	0.5	0.01	0.1	0.182322	power	1
3.98107e+06	0.5	0.01	0.1	0.405465	power	1
3.98107e+06	0.5	0.01	0.1	0.693147	power	1
3.98107e+06	0.5	0.1	0.1	0.0953102	power	0.450797
3.98107e+06	0.5	0.1	0.1	0.182322	power	0.902564
3.98107e+06	0.5	0.1	0.1	0.405465	power	1
3.98107e+06	0.5	0.1	0.1	0.693147	power	1
3.98107e+06	0.5	1	0.1	0.0953102	power	0.10316
3.98107e+06	0.5	1	0.1	0.182322	power	0.249893
3.98107e+06	0.5	1	0.1	0.405465	power	0.81562
3.98107e+06	0.5	1	0.1	0.693147	power	0.99829
5.01187e+06	0.5	0.001	0.1	0.0953102	power	1
5.01187e+06	0.5	0.001	0.1	0.182322	power	1
5.01187e+06	0.5	0.001	0.1	0.405465	power	1
5.01187e+06	0.5	0.001	0.1	0.693147	power	1
5.01187e+06	0.5	0.01	0.1	0.0953102	power	0.999948
5.01187e+06	0.5	0.01	0.1	0.182322	power	1
5.01187e+06	0.5	0.01	0.1	0.405465	power	1
5.01187e+06	0.5	0.01	0.1	0.693147	power	1
5.01187e+06	0.5	0.1	0.1	0.0953102	power	0.533281
5.01187e+06	0.5	0.1	0.1	0.182322	power	0.954876
5.01187e+06	0.5	0.1	0.1	0.405465	power	1
5.01187e+06	0.5	0.1	0.1	0.693147	power	1
5.01187e+06	0.5	1	0.1	0.0953102	power	0.117286
5.01187e+06	0.5	1	0.1	0.182322	power	0.301801
5.01187e+06	0.5	1	0.1	0.405465	power	0.893832
5.01187e+06	0.5	1	0.1	0.693147	power	0.999786
6.30957e+06	0.5	0.001	0.1	0.0953102	power	1
6.30957e+06	0.5	0.001	0.1	0.182322	power	1
6.30957e+06	0.5	0.001	0.1	0.405465	power	1
6.30957e+06	0.5	0.001	0.1	0.693147	power	1
6.30957e+06	0.5	0.01	0.1	0.0953102	power	0.999997
6.30957e+06	0.5	0.01	0.1	0.182322	power	1
6.30957e+06	0.5	0.01	0.1	0.405465	power	1
6.30957e+06	0.5	0.01	0.1	0.693147	power	1
6.30957e+06	0.5	0.1	0.1	0.0953102	power	0.625749
6.30957e+06	0.5	0.1	0.1	0.182322	power	0.983961
6.30957e+06	0.5	0.1	0.1	0.405465	power	1
6.30957e+06	0.5	0.1	0.1	0.693147	power	1
6.30957e+06	0.5	1	0.1	0.0953102	power	0.135213
6.30957e+06	0.5	1	0.1	0.182322	power	0.365343
6.30957e+06	0.5	1	0.1	0.405465	power	0.94927
6.30957e+06	0.5	1	0.1	0.693147	power	0.999986
7.94328e+06	0.5	0.001	0.1	0.0953102	power	1
7.94328e+06	0.5	0.001	0.1	0.182322	power	1
7.94328e+06	0.5	0.001	0.1	0.405465	power	1
7.94328e+06	0.5	0.001	0.1	0.693147	power	1
7.94328e+06	0.5	0.01	0.1	0.0953102	power	1
7.94328e+06	0.5	0.01	0.1	0.182322	power	1
7.94328e+06	0.5	0.01	0.1	0.405465	power	1
7.94328e+06	0.5	0.01	0.1	0.693147	power	1
7.94328e+06	0.5	0.1	0.1	0.0953102	power	0.72183
7.94328e+06	0.5	0.1	0.1	0.182322	power	0.996009
7.94328e+06	0.5	0.1	0.1	0.405465	power	1
7.94328e+06	0.5	0.1	0.1	0.693147	power	1
7.94328e+06	0.5	1	0.1	0.0953102	power	0.15795
7.94328e+06	0.5	1	0.1	0.182322	power	0.441313
7.94328e+06	0.5	1	0.1	0.405465	power	0.981045
7.94328e+06	0.5	1	0.1	0.693147	power	1
10000000	0.5	0.001	0.1	0.0953102	power	1
10000000	0.5	0.001	0.1	0.182322	power	1
10000000	0.5	0.001	0.1	0.405465	power	1
10000000	0.5	0.001	0.1	0.693147	power	1
10000000	0.5	0.01	0.1	0.0953102	power	1
10000000	0.5	0.01	0.1	0.182322	power	1
10000000	0.5	0.01	0.1	0.405465	power	1
10000000	0.5	0.01	0.1	0.693147	power	1
10000000	0.5	0.1	0.1	0.0953102	power	0.812999
10000000	0.5	0.1	0.1	0.182322	power	0.999391
10000000	0.5	0.1	0.1	0.405465	power	1
10000000	0.5	0.1	0.1	0.693147	power	1
10000000	0.5	1	0.1	0.0953102	power	0.186728
10000000	0.5	1	0.1	0.182322	power	0.529068
10000000	0.5	1	0.1	0.405465	power	0.994868
10000000	0.5	1	0.1	0.693147	power	1
1.25893e+07	0.5	0.001	0.1	0.0953102	power	1
1.25893e+07	0.5	0.001	0.1	0.182322	power	1
1.25893e+07	0.5	0.001	0.1	0.405465	power	1
1.25893e+07	0.5	0.001	0.1	0.693147	power	1
1.25893e+07	0.5	0.01	0.1	0.0953102	power	1
1.25893e+07	0.5	0.01	0.1	0.182322	power	1
1.25893e+07	0.5	0.01	0.1	0.405465	power	1
1.25893e+07	0.5	0.01	0.1	0.693147	power	1
1.25893e+07	0.5	0.1	0.1	0.0953102	power	0.890236
1.25893e+07	0.5	0.1	0.1	0.182322	power	0.999952
1.25893e+07	0.5	0.1	0.1	0.405465	power	1
1.25893e+07	0.5	0.1	0.1	0.693147	power	1
1.25893e+07	0.5	1	0.1	0.0953102	power	0.222999
1.25893e+07	0.5	1	0.1	0.182322	power	0.625613
1.25893e+07	0.5	1	0.1	0.405465	power	0.999087
1.25893e+07	0.5	1	0.1	0.693147	power	1
1.58489e+07	0.5	0.001	0.1	0.0953102	power	1
1.58489e+07	0.5	0.001	0.1	0.182322	power	1
1.58489e+07	0.5	0.001	0.1	0.405465	power	1
1.58489e+07	0.5	0.001	0.1	0.693147	power	1
1.58489e+07	0.5	0.01	0.1	0.0953102	power	1
1.58489e+07	0.5	0.01	0.1	0.182322	power	1
1.58489e+07	0.5	0.01	0.1	0.405465	power	1
1.58489e+07	0.5	0.01	0.1	0.693147	power	1
1.58489e+07	0.5	0.1	0.1	0.0953102	power	0.946282
1.58489e+07	0.5	0.1	0.1	0.182322	power	0.999998
1.58489e+07	0.5	0.1	0.1	0.405465	power	1
1.58489e+07	0.5	0.1	0.1	0.693147	power	1
1.58489e+07	0.5	1	0.1	0.0953102	power	0.268377
1.58489e+07	0.5	1	0.1	0.182322	power	0.724898
1.58489e+07	0.5	1	0.1	0.405465	power	0.999906
1.58489e+07	0.5	1	0.1	0.693147	power	1
1.99526e+07	0.5	0.001	0.1	0.0953102	power	1
1.99526e+07	0.5	0.001	0.1	0.182322	power	1
1.99526e+07	0.5	0.001	0.1	0.405465	power	1
1.99526e+07	0.5	0.001	0.1	0.693147	power	1
1.99526e+07	0.5	0.01	0.1	0.0953102	power	1
1.99526e+07	0.5	0.01	0.1	0.182322	power	1
1.99526e+07	0.5	0.01	0.1	0.405465	power	1
1.99526e+07	0.5	0.01	0.1	0.693147	power	1
1.99526e+07	0.5	0.1	0.1	0.0953102	power	0.979264
1.99526e+07	0.5	0.1	0.1	0.182322	power	1
1.99526e+07	0.5	0.1	0.1	0.405465	power	1
1.99526e+07	0.5	0.1	0.1	0.693147	power	1
1.99526e+07	0.5	1	0.1	0.0953102	power	0.324461
1.99526e+07	0.5	1	0.1	0.182322	power	0.818055
1.99526e+07	0.5	1	0.1	0.405465	power	0.999995
1.99526e+07	0.5	1	0.1	0.693147	power	1
2.51189e+07	0.5	0.001	0.1	0.0953102	power	1
2.51189e+07	0.5	0.001	0.1	0.182322	power	1
2.51189e+07	0.5	0.001	0.1	0.405465	power	1
2.51189e+07	0.5	0.001	0.1	0.693147	power	1
2.51189e+07	0.5	0.01	0.1	0.0953102	power	1
2.51189e+07	0.5	0.01	0.1	0.182322	power	1
2.51189e+07	0.5	0.01	0.1	0.405465	power	1
2.51189e+07	0.5	0.01	0.1	0.693147	power	1
2.51189e+07	0.5	0.1	0.1	0.0953102	power	0.994125
2.51189e+07	0.5	0.1	0.1	0.182322	power	1
2.51189e+07	0.5	0.1	0.1	0.405465	power	1
2.51189e+07	0.5	0.1	0.1	0.693147	power	1
2.51189e+07	0.5	1	0.1	0.0953102	power	0.392494
2.51189e+07	0.5	1	0.1	0.182322	power	0.895378
2.51189e+07	0.5	1	0.1	0.405465	power	1
2.51189e+07	0.5	1	0.1	0.693147	power	1
3.16228e+07	0.5	0.001	0.1	0.0953102	power	1
3.16228e+07	0.5	0.001	0.1	0.182322	power	1
3.16228e+07	0.5	0.001	0.1	0.405465	power	1
3.16228e+07	0.5	0.001	0.1	0.693147	power	1
3.16228e+07	0.5	0.01	0.1	0.0953102	power	1
3.16228e+07	0.5	0.01	0.1	0.182322	power	1
3.16228e+07	0.5	0.01	0.1	0.405465	power	1
3.16228e+07	0.5	0.01	0.1	0.693147	power	1
3.16228e+07	0.5	0.1	0.1	0.0953102	power	0.998893
3.16228e+07	0.5	0.1	0.1	0.182322	power	1
3.16228e+07	0.5	0.1	0.1	0.405465	power	1
3.16228e+07	0.5	0.1	0.1	0.693147	power	1
3.16228e+07	0.5	1	0.1	0.0953102	power	0.472771
3.16228e+07	0.5	1	0.1	0.182322	power	0.949981
3.16228e+07	0.5	1	0.1	0.405465	power	1
3.16228e+07	0.5	1	0.1	0.693147	power	1
3.98107e+07	0.5	0.001	0.1	0.0953102	power	1
3.98107e+07	0.5	0.001	0.1	0.182322	power	1
3.98107e+07	0.5	0.001	0.1	0.405465	power	1
3.98107e+07	0.5	0.001	0.1	0.693147	power	1
3.98107e+07	0.5	0.01	0.1	0.0953102	power	1
3.98107e+07	0.5	0.01	0.1	0.182322	power	1
3.98107e+07	0.5	0.01	0.1	0.405465	power	1
3.98107e+07	0.5	0.01	0.1	0.693147	power	1
3.98107e+07	0.5	0.1	0.1	0.0953102	power	0.99987
3.98107e+07	0.5	0.1	0.1	0.182322	power	1
3.98107e+07	0.5	0.1	0.1	0.405465	power	1
3.98107e+07	0.5	0.1	0.1	0.693147	power	1
3.98107e+07	0.5	1	0.1	0.0953102	power	0.56382
3.98107e+07	0.5	1	0.1	0.182322	power	0.981221
3.98107e+07	0.5	1	0.1	0.405465	power	1
3.98107e+07	0.5	1	0.1	0.693147	power	1
5.01187e+07	0.5	0.001	0.1	0.0953102	power	1
5.01187e+07	0.5	0.001	0.1	0.182322	power	1
5.01187e+07	0.5	0.001	0.1	0.405465	power	1
5.01187e+07	0.5	0.001	0.1	0.693147	power	1
5.01187e+07	0.5	0.01	0.1	0.0953102	power	1
5.01187e+07	0.5	0.01	0.1	0.182322	power	1
5.01187e+07	0.5	0.01	0.1	0.405465	power	1
5.01187e+07	0.5	0.01	0.1	0.693147	power	1
5.01187e+07	0.5	0.1	0.1	0.0953102	power	0.999992
5.01187e+07	0.5	0.1	0.1	0.182322	power	1
5.01187e+07	0.5	0.1	0.1	0.405465	power	1
5.01187e+07	0.5	0.1	0.1	0.693147	power	1
5.01187e+07	0.5	1	0.1	0.0953102	power	0.661544
5.01187e+07	0.5	1	0.1	0.182322	power	0.99485
5.01187e+07	0.5	1	0.1	0.405465	power	1
5.01187e+07	0.5	1	0.1	0.693147	power	1
6.30957e+07	0.5	0.001	0.1	0.0953102	power	1
6.30957e+07	0.5	0.001	0.1	0.182322	power	1
6.30957e+07	0.5	0.001	0.1	0.405465	power	1
6.30957e+07	0.5	0.001	0.1	0.693147	power	1
6.30957e+07	0.5	0.01	0.1	0.0953102	power	1
6.30957e+07	0.5	0.01	0.1	0.182322	power	1
6.30957e+07	0.5	0.01	0.1	0.405465	power	1
6.30957e+07	0.5	0.01	0.1	0.693147	power	1
6.30957e+07	0.5	0.1	0.1	0.0953102	power	1
6.30957e+07	0.5	0.1	0.1	0.182322	power	1
6.30957e+07	0.5	0.1	0.1	0.405465	power	1
6.30957e+07	0.5	0.1	0.1	0.693147	power	1
6.30957e+07	0.5	1	0.1	0.0953102	power	0.758839
6.30957e+07	0.5	1	0.1	0.182322	power	0.999058
6.30957e+07	0.5	1	0.1	0.405465	power	1
6.30957e+07	0.5	1	0.1	0.693147	power	1
7.94328e+07	0.5	0.001	0.1	0.0953102	power	1
7.94328e+07	0.5	0.001	0.1	0.182322	power	1
7.94328e+07	0.5	0.001	0.1	0.405465	power	1
7.94328e+07	0.5	0.001	0.1	0.693147	power	1
7.94328e+07	0.5	0.01	0.1	0.0953102	power	1
7.94328e+07	0.5	0.01	0.1	0.182322	power	1
7.94328e+07	0.5	0.01	0.1	0.405465	power	1
7.94328e+07	0.5	0.01	0.1	0.693147	power	1
7.94328e+07	0.5	0.1	0.1	0.0953102	power	1
7.94328e+07	0.5	0.1	0.1	0.182322	power	1
7.94328e+07	0.5	0.1	0.1	0.405465	power	1
7.94328e+07	0.5	0.1	0.1	0.693147	power	1
7.94328e+07	0.5	1	0.1	0.0953102	power	0.846456
7.94328e+07	0.5	1	0.1	0.182322	power	0.999897
7.94328e+07	0.5	1	0.1	0.405465	power	1
7.94328e+07	0.5	1	0.1	0.693147	power	1
100000000	0.5	0.001	0.1	0.0953102	power	1
100000000	0.5	0.001	0.1	0.182322	power	1
100000000	0.5	0.001	0.1	0.405465	power	1
100000000	0.5	0.001	0.1	0.693147	power	1
100000000	0.5	0.01	0.1	0.0953102	power	1
100000000	0.5	0.01	0.1	0.182322	power	1
100000000	0.5	0.01	0.1	0.405465	power	1
100000000	0.5	0.01	0.1	0.693147	power	1
100000000	0.5	0.1	0.1	0.0953102	power	1
100000000	0.5	0.1	0.1	0.182322	power	1
100000000	0.5	0.1	0.1	0.405465	power	1
100000000	0.5	0.1	0.1	0.693147	power	1
100000000	0.5	1	0.1	0.0953102	power	0.915618
100000000	0.5	1	0.1	0.182322	power	0.999994
100000000	0.5	1	0.1	0.405465	power	1
100000000	0.5	1	0.1	0.693147	power	1

## Sheet: Panel B
N	h2	p	Fst	d	metric	metric value
1000	0.5	0.001	0.1	0.405465	bias2	0.152322
1000	0.5	0.001	0.1	0.405465	sample_var	0.00485104
1000	0.5	0.001	0.1	0.405465	mse	0.157173
1000	0.5	0.01	0.1	0.405465	bias2	0.16394
1000	0.5	0.01	0.1	0.405465	sample_var	0.000256971
1000	0.5	0.01	0.1	0.405465	mse	0.164197
1000	0.5	0.1	0.1	0.405465	bias2	0.163643
1000	0.5	0.1	0.1	0.405465	sample_var	0.000465449
1000	0.5	0.1	0.1	0.405465	mse	0.164108
1000	0.5	1	0.1	0.405465	bias2	0.163524
1000	0.5	1	0.1	0.405465	sample_var	0.000497512
1000	0.5	1	0.1	0.405465	mse	0.164021
1258.93	0.5	0.001	0.1	0.405465	bias2	0.142636
1258.93	0.5	0.001	0.1	0.405465	sample_var	0.010214
1258.93	0.5	0.001	0.1	0.405465	mse	0.15285
1258.93	0.5	0.01	0.1	0.405465	bias2	0.163804
1258.93	0.5	0.01	0.1	0.405465	sample_var	0.000278496
1258.93	0.5	0.01	0.1	0.405465	mse	0.164083
1258.93	0.5	0.1	0.1	0.405465	bias2	0.163446
1258.93	0.5	0.1	0.1	0.405465	sample_var	0.000575416
1258.93	0.5	0.1	0.1	0.405465	mse	0.164022
1258.93	0.5	1	0.1	0.405465	bias2	0.163313
1258.93	0.5	1	0.1	0.405465	sample_var	0.000625523
1258.93	0.5	1	0.1	0.405465	mse	0.163938
1584.89	0.5	0.001	0.1	0.405465	bias2	0.130159
1584.89	0.5	0.001	0.1	0.405465	sample_var	0.0175431
1584.89	0.5	0.001	0.1	0.405465	mse	0.147702
1584.89	0.5	0.01	0.1	0.405465	bias2	0.163634
1584.89	0.5	0.01	0.1	0.405465	sample_var	0.000293549
1584.89	0.5	0.01	0.1	0.405465	mse	0.163928
1584.89	0.5	0.1	0.1	0.405465	bias2	0.163204
1584.89	0.5	0.1	0.1	0.405465	sample_var	0.000708158
1584.89	0.5	0.1	0.1	0.405465	mse	0.163912
1584.89	0.5	1	0.1	0.405465	bias2	0.163048
1584.89	0.5	1	0.1	0.405465	sample_var	0.000786209
1584.89	0.5	1	0.1	0.405465	mse	0.163834
1995.26	0.5	0.001	0.1	0.405465	bias2	0.115062
1995.26	0.5	0.001	0.1	0.405465	sample_var	0.0237946
1995.26	0.5	0.001	0.1	0.405465	mse	0.138856
1995.26	0.5	0.01	0.1	0.405465	bias2	0.163411
1995.26	0.5	0.01	0.1	0.405465	sample_var	0.000300421
1995.26	0.5	0.01	0.1	0.405465	mse	0.163711
1995.26	0.5	0.1	0.1	0.405465	bias2	0.162906
1995.26	0.5	0.1	0.1	0.405465	sample_var	0.000866675
1995.26	0.5	0.1	0.1	0.405465	mse	0.163772
1995.26	0.5	1	0.1	0.405465	bias2	0.162715
1995.26	0.5	1	0.1	0.405465	sample_var	0.000987758
1995.26	0.5	1	0.1	0.405465	mse	0.163703
2511.89	0.5	0.001	0.1	0.405465	bias2	0.096707
2511.89	0.5	0.001	0.1	0.405465	sample_var	0.0278976
2511.89	0.5	0.001	0.1	0.405465	mse	0.124605
2511.89	0.5	0.01	0.1	0.405465	bias2	0.163092
2511.89	0.5	0.01	0.1	0.405465	sample_var	0.00029954
2511.89	0.5	0.01	0.1	0.405465	mse	0.163391
2511.89	0.5	0.1	0.1	0.405465	bias2	0.162541
2511.89	0.5	0.1	0.1	0.405465	sample_var	0.00105343
2511.89	0.5	0.1	0.1	0.405465	mse	0.163595
2511.89	0.5	1	0.1	0.405465	bias2	0.162297
2511.89	0.5	1	0.1	0.405465	sample_var	0.00124032
2511.89	0.5	1	0.1	0.405465	mse	0.163538
3162.28	0.5	0.001	0.1	0.405465	bias2	0.0780842
3162.28	0.5	0.001	0.1	0.405465	sample_var	0.0295906
3162.28	0.5	0.001	0.1	0.405465	mse	0.107675
3162.28	0.5	0.01	0.1	0.405465	bias2	0.162581
3162.28	0.5	0.01	0.1	0.405465	sample_var	0.000300589
3162.28	0.5	0.01	0.1	0.405465	mse	0.162882
3162.28	0.5	0.1	0.1	0.405465	bias2	0.162098
3162.28	0.5	0.1	0.1	0.405465	sample_var	0.00126974
3162.28	0.5	0.1	0.1	0.405465	mse	0.163368
3162.28	0.5	1	0.1	0.405465	bias2	0.161774
3162.28	0.5	1	0.1	0.405465	sample_var	0.00155644
3162.28	0.5	1	0.1	0.405465	mse	0.163331
3981.07	0.5	0.001	0.1	0.405465	bias2	0.0630103
3981.07	0.5	0.001	0.1	0.405465	sample_var	0.0286885
3981.07	0.5	0.001	0.1	0.405465	mse	0.0916988
3981.07	0.5	0.01	0.1	0.405465	bias2	0.161629
3981.07	0.5	0.01	0.1	0.405465	sample_var	0.00036406
3981.07	0.5	0.01	0.1	0.405465	mse	0.161993
3981.07	0.5	0.1	0.1	0.405465	bias2	0.161562
3981.07	0.5	0.1	0.1	0.405465	sample_var	0.001515
3981.07	0.5	0.1	0.1	0.405465	mse	0.163077
3981.07	0.5	1	0.1	0.405465	bias2	0.161119
3981.07	0.5	1	0.1	0.405465	sample_var	0.00195151
3981.07	0.5	1	0.1	0.405465	mse	0.163071
5011.87	0.5	0.001	0.1	0.405465	bias2	0.0506999
5011.87	0.5	0.001	0.1	0.405465	sample_var	0.0262911
5011.87	0.5	0.001	0.1	0.405465	mse	0.076991
5011.87	0.5	0.01	0.1	0.405465	bias2	0.159566
5011.87	0.5	0.01	0.1	0.405465	sample_var	0.000771977
5011.87	0.5	0.01	0.1	0.405465	mse	0.160338
5011.87	0.5	0.1	0.1	0.405465	bias2	0.160918
5011.87	0.5	0.1	0.1	0.405465	sample_var	0.00178571
5011.87	0.5	0.1	0.1	0.405465	mse	0.162704
5011.87	0.5	1	0.1	0.405465	bias2	0.1603
5011.87	0.5	1	0.1	0.405465	sample_var	0.00244431
5011.87	0.5	1	0.1	0.405465	mse	0.162744
6309.57	0.5	0.001	0.1	0.405465	bias2	0.0390516
6309.57	0.5	0.001	0.1	0.405465	sample_var	0.0233144
6309.57	0.5	0.001	0.1	0.405465	mse	0.062366
6309.57	0.5	0.01	0.1	0.405465	bias2	0.155171
6309.57	0.5	0.01	0.1	0.405465	sample_var	0.0022354
6309.57	0.5	0.01	0.1	0.405465	mse	0.157407
6309.57	0.5	0.1	0.1	0.405465	bias2	0.160149
6309.57	0.5	0.1	0.1	0.405465	sample_var	0.00207459
6309.57	0.5	0.1	0.1	0.405465	mse	0.162224
6309.57	0.5	1	0.1	0.405465	bias2	0.159278
6309.57	0.5	1	0.1	0.405465	sample_var	0.00305758
6309.57	0.5	1	0.1	0.405465	mse	0.162335
7943.28	0.5	0.001	0.1	0.405465	bias2	0.0289413
7943.28	0.5	0.001	0.1	0.405465	sample_var	0.0197131
7943.28	0.5	0.001	0.1	0.405465	mse	0.0486543
7943.28	0.5	0.01	0.1	0.405465	bias2	0.147354
7943.28	0.5	0.01	0.1	0.405465	sample_var	0.00576409
7943.28	0.5	0.01	0.1	0.405465	mse	0.153118
7943.28	0.5	0.1	0.1	0.405465	bias2	0.159233
7943.28	0.5	0.1	0.1	0.405465	sample_var	0.00237001
7943.28	0.5	0.1	0.1	0.405465	mse	0.161603
7943.28	0.5	1	0.1	0.405465	bias2	0.158005
7943.28	0.5	1	0.1	0.405465	sample_var	0.0038185
7943.28	0.5	1	0.1	0.405465	mse	0.161823
10000	0.5	0.001	0.1	0.405465	bias2	0.0211718
10000	0.5	0.001	0.1	0.405465	sample_var	0.0160555
10000	0.5	0.001	0.1	0.405465	mse	0.0372272
10000	0.5	0.01	0.1	0.405465	bias2	0.135823
10000	0.5	0.01	0.1	0.405465	sample_var	0.0113537
10000	0.5	0.01	0.1	0.405465	mse	0.147177
10000	0.5	0.1	0.1	0.405465	bias2	0.158141
10000	0.5	0.1	0.1	0.405465	sample_var	0.00265642
10000	0.5	0.1	0.1	0.405465	mse	0.160797
10000	0.5	1	0.1	0.405465	bias2	0.156423
10000	0.5	1	0.1	0.405465	sample_var	0.0047591
10000	0.5	1	0.1	0.405465	mse	0.161182
12589.3	0.5	0.001	0.1	0.405465	bias2	0.0156316
12589.3	0.5	0.001	0.1	0.405465	sample_var	0.0132286
12589.3	0.5	0.001	0.1	0.405465	mse	0.0288601
12589.3	0.5	0.01	0.1	0.405465	bias2	0.121575
12589.3	0.5	0.01	0.1	0.405465	sample_var	0.0179173
12589.3	0.5	0.01	0.1	0.405465	mse	0.139492
12589.3	0.5	0.1	0.1	0.405465	bias2	0.156827
12589.3	0.5	0.1	0.1	0.405465	sample_var	0.00291678
12589.3	0.5	0.1	0.1	0.405465	mse	0.159744
12589.3	0.5	1	0.1	0.405465	bias2	0.154466
12589.3	0.5	1	0.1	0.405465	sample_var	0.00591639
12589.3	0.5	1	0.1	0.405465	mse	0.160383
15848.9	0.5	0.001	0.1	0.405465	bias2	0.011745
15848.9	0.5	0.001	0.1	0.405465	sample_var	0.0106039
15848.9	0.5	0.001	0.1	0.405465	mse	0.0223489
15848.9	0.5	0.01	0.1	0.405465	bias2	0.105576
15848.9	0.5	0.01	0.1	0.405465	sample_var	0.0238262
15848.9	0.5	0.01	0.1	0.405465	mse	0.129403
15848.9	0.5	0.1	0.1	0.405465	bias2	0.155215
15848.9	0.5	0.1	0.1	0.405465	sample_var	0.00313888
15848.9	0.5	0.1	0.1	0.405465	mse	0.158354
15848.9	0.5	1	0.1	0.405465	bias2	0.152054
15848.9	0.5	1	0.1	0.405465	sample_var	0.00733198
15848.9	0.5	1	0.1	0.405465	mse	0.159386
19952.6	0.5	0.001	0.1	0.405465	bias2	0.00894379
19952.6	0.5	0.001	0.1	0.405465	sample_var	0.00826043
19952.6	0.5	0.001	0.1	0.405465	mse	0.0172042
19952.6	0.5	0.01	0.1	0.405465	bias2	0.0884561
19952.6	0.5	0.01	0.1	0.405465	sample_var	0.0277611
19952.6	0.5	0.01	0.1	0.405465	mse	0.116217
19952.6	0.5	0.1	0.1	0.405465	bias2	0.153166
19952.6	0.5	0.1	0.1	0.405465	sample_var	0.00333008
19952.6	0.5	0.1	0.1	0.405465	mse	0.156496
19952.6	0.5	1	0.1	0.405465	bias2	0.149097
19952.6	0.5	1	0.1	0.405465	sample_var	0.0090509
19952.6	0.5	1	0.1	0.405465	mse	0.158148
25118.9	0.5	0.001	0.1	0.405465	bias2	0.00682702
25118.9	0.5	0.001	0.1	0.405465	sample_var	0.00630414
25118.9	0.5	0.001	0.1	0.405465	mse	0.0131312
25118.9	0.5	0.01	0.1	0.405465	bias2	0.0716229
25118.9	0.5	0.01	0.1	0.405465	sample_var	0.0293067
25118.9	0.5	0.01	0.1	0.405465	mse	0.10093
25118.9	0.5	0.1	0.1	0.405465	bias2	0.150425
25118.9	0.5	0.1	0.1	0.405465	sample_var	0.00355345
25118.9	0.5	0.1	0.1	0.405465	mse	0.153978
25118.9	0.5	1	0.1	0.405465	bias2	0.145495
25118.9	0.5	1	0.1	0.405465	sample_var	0.0111192
25118.9	0.5	1	0.1	0.405465	mse	0.156614
31622.8	0.5	0.001	0.1	0.405465	bias2	0.00505684
31622.8	0.5	0.001	0.1	0.405465	sample_var	0.00502904
31622.8	0.5	0.001	0.1	0.405465	mse	0.0100859
31622.8	0.5	0.01	0.1	0.405465	bias2	0.056872
31622.8	0.5	0.01	0.1	0.405465	sample_var	0.0286364
31622.8	0.5	0.01	0.1	0.405465	mse	0.0855084
31622.8	0.5	0.1	0.1	0.405465	bias2	0.146559
31622.8	0.5	0.1	0.1	0.405465	sample_var	0.00400892
31622.8	0.5	0.1	0.1	0.405465	mse	0.150568
31622.8	0.5	1	0.1	0.405465	bias2	0.141143
31622.8	0.5	1	0.1	0.405465	sample_var	0.0135795
31622.8	0.5	1	0.1	0.405465	mse	0.154723
39810.7	0.5	0.001	0.1	0.405465	bias2	0.00367443
39810.7	0.5	0.001	0.1	0.405465	sample_var	0.00384922
39810.7	0.5	0.001	0.1	0.405465	mse	0.00752365
39810.7	0.5	0.01	0.1	0.405465	bias2	0.0444137
39810.7	0.5	0.01	0.1	0.405465	sample_var	0.0263703
39810.7	0.5	0.01	0.1	0.405465	mse	0.0707839
39810.7	0.5	0.1	0.1	0.405465	bias2	0.140921
39810.7	0.5	0.1	0.1	0.405465	sample_var	0.0051408
39810.7	0.5	0.1	0.1	0.405465	mse	0.146061
39810.7	0.5	1	0.1	0.405465	bias2	0.135937
39810.7	0.5	1	0.1	0.405465	sample_var	0.016465
39810.7	0.5	1	0.1	0.405465	mse	0.152402
50118.7	0.5	0.001	0.1	0.405465	bias2	0.00262856
50118.7	0.5	0.001	0.1	0.405465	sample_var	0.00294428
50118.7	0.5	0.001	0.1	0.405465	mse	0.00557284
50118.7	0.5	0.01	0.1	0.405465	bias2	0.0341481
50118.7	0.5	0.01	0.1	0.405465	sample_var	0.0232154
50118.7	0.5	0.01	0.1	0.405465	mse	0.0573635
50118.7	0.5	0.1	0.1	0.405465	bias2	0.132705
50118.7	0.5	0.1	0.1	0.405465	sample_var	0.00757564
50118.7	0.5	0.1	0.1	0.405465	mse	0.140281
50118.7	0.5	1	0.1	0.405465	bias2	0.129782
50118.7	0.5	1	0.1	0.405465	sample_var	0.0197897
50118.7	0.5	1	0.1	0.405465	mse	0.149572
63095.7	0.5	0.001	0.1	0.405465	bias2	0.00192014
63095.7	0.5	0.001	0.1	0.405465	sample_var	0.00223982
63095.7	0.5	0.001	0.1	0.405465	mse	0.00415996
63095.7	0.5	0.01	0.1	0.405465	bias2	0.0260175
63095.7	0.5	0.01	0.1	0.405465	sample_var	0.0197807
63095.7	0.5	0.01	0.1	0.405465	mse	0.0457982
63095.7	0.5	0.1	0.1	0.405465	bias2	0.121287
63095.7	0.5	0.1	0.1	0.405465	sample_var	0.0116777
63095.7	0.5	0.1	0.1	0.405465	mse	0.132965
63095.7	0.5	1	0.1	0.405465	bias2	0.12261
63095.7	0.5	1	0.1	0.405465	sample_var	0.023537
63095.7	0.5	1	0.1	0.405465	mse	0.146147
79432.8	0.5	0.001	0.1	0.405465	bias2	0.00141275
79432.8	0.5	0.001	0.1	0.405465	sample_var	0.00173016
79432.8	0.5	0.001	0.1	0.405465	mse	0.00314291
79432.8	0.5	0.01	0.1	0.405465	bias2	0.019663
79432.8	0.5	0.01	0.1	0.405465	sample_var	0.0164264
79432.8	0.5	0.01	0.1	0.405465	mse	0.0360894
79432.8	0.5	0.1	0.1	0.405465	bias2	0.106908
79432.8	0.5	0.1	0.1	0.405465	sample_var	0.0170278
79432.8	0.5	0.1	0.1	0.405465	mse	0.123936
79432.8	0.5	1	0.1	0.405465	bias2	0.114397
79432.8	0.5	1	0.1	0.405465	sample_var	0.0276463
79432.8	0.5	1	0.1	0.405465	mse	0.142043
100000	0.5	0.001	0.1	0.405465	bias2	0.0010229
100000	0.5	0.001	0.1	0.405465	sample_var	0.00135094
100000	0.5	0.001	0.1	0.405465	mse	0.00237384
100000	0.5	0.01	0.1	0.405465	bias2	0.014637
100000	0.5	0.01	0.1	0.405465	sample_var	0.0134617
100000	0.5	0.01	0.1	0.405465	mse	0.0280987
100000	0.5	0.1	0.1	0.405465	bias2	0.0908556
100000	0.5	0.1	0.1	0.405465	sample_var	0.0224756
100000	0.5	0.1	0.1	0.405465	mse	0.113331
100000	0.5	1	0.1	0.405465	bias2	0.105179
100000	0.5	1	0.1	0.405465	sample_var	0.0320002
100000	0.5	1	0.1	0.405465	mse	0.137179
125893	0.5	0.001	0.1	0.405465	bias2	0.000746985
125893	0.5	0.001	0.1	0.405465	sample_var	0.00104681
125893	0.5	0.001	0.1	0.405465	mse	0.00179379
125893	0.5	0.01	0.1	0.405465	bias2	0.0107609
125893	0.5	0.01	0.1	0.405465	sample_var	0.0108539
125893	0.5	0.01	0.1	0.405465	mse	0.0216148
125893	0.5	0.1	0.1	0.405465	bias2	0.0746952
125893	0.5	0.1	0.1	0.405465	sample_var	0.0267716
125893	0.5	0.1	0.1	0.405465	mse	0.101467
125893	0.5	1	0.1	0.405465	bias2	0.0950769
125893	0.5	1	0.1	0.405465	sample_var	0.0364165
125893	0.5	1	0.1	0.405465	mse	0.131493
158489	0.5	0.001	0.1	0.405465	bias2	0.000541588
158489	0.5	0.001	0.1	0.405465	sample_var	0.000812123
158489	0.5	0.001	0.1	0.405465	mse	0.00135371
158489	0.5	0.01	0.1	0.405465	bias2	0.0078996
158489	0.5	0.01	0.1	0.405465	sample_var	0.00861433
158489	0.5	0.01	0.1	0.405465	mse	0.0165139
158489	0.5	0.1	0.1	0.405465	bias2	0.059702
158489	0.5	0.1	0.1	0.405465	sample_var	0.0291292
158489	0.5	0.1	0.1	0.405465	mse	0.0888312
158489	0.5	1	0.1	0.405465	bias2	0.0843023
158489	0.5	1	0.1	0.405465	sample_var	0.0406502
158489	0.5	1	0.1	0.405465	mse	0.124953
199526	0.5	0.001	0.1	0.405465	bias2	0.000384195
199526	0.5	0.001	0.1	0.405465	sample_var	0.000626966
199526	0.5	0.001	0.1	0.405465	mse	0.00101116
199526	0.5	0.01	0.1	0.405465	bias2	0.00583079
199526	0.5	0.01	0.1	0.405465	sample_var	0.00676723
199526	0.5	0.01	0.1	0.405465	mse	0.012598
199526	0.5	0.1	0.1	0.405465	bias2	0.0466679
199526	0.5	0.1	0.1	0.405465	sample_var	0.0294299
199526	0.5	0.1	0.1	0.405465	mse	0.0760977
199526	0.5	1	0.1	0.405465	bias2	0.0731565
199526	0.5	1	0.1	0.405465	sample_var	0.0444095
199526	0.5	1	0.1	0.405465	mse	0.117566
251189	0.5	0.001	0.1	0.405465	bias2	0.000266555
251189	0.5	0.001	0.1	0.405465	sample_var	0.000477573
251189	0.5	0.001	0.1	0.405465	mse	0.000744128
251189	0.5	0.01	0.1	0.405465	bias2	0.00424346
251189	0.5	0.01	0.1	0.405465	sample_var	0.00530115
251189	0.5	0.01	0.1	0.405465	mse	0.00954461
251189	0.5	0.1	0.1	0.405465	bias2	0.0358214
251189	0.5	0.1	0.1	0.405465	sample_var	0.0280399
251189	0.5	0.1	0.1	0.405465	mse	0.0638613
251189	0.5	1	0.1	0.405465	bias2	0.0620091
251189	0.5	1	0.1	0.405465	sample_var	0.0473892
251189	0.5	1	0.1	0.405465	mse	0.109398
316228	0.5	0.001	0.1	0.405465	bias2	0.000191247
316228	0.5	0.001	0.1	0.405465	sample_var	0.000366256
316228	0.5	0.001	0.1	0.405465	mse	0.000557503
316228	0.5	0.01	0.1	0.405465	bias2	0.00308303
316228	0.5	0.01	0.1	0.405465	sample_var	0.00414488
316228	0.5	0.01	0.1	0.405465	mse	0.00722791
316228	0.5	0.1	0.1	0.405465	bias2	0.0271172
316228	0.5	0.1	0.1	0.405465	sample_var	0.0255115
316228	0.5	0.1	0.1	0.405465	mse	0.0526287
316228	0.5	1	0.1	0.405465	bias2	0.0512586
316228	0.5	1	0.1	0.405465	sample_var	0.0493163
316228	0.5	1	0.1	0.405465	mse	0.100575
398107	0.5	0.001	0.1	0.405465	bias2	0.000140319
398107	0.5	0.001	0.1	0.405465	sample_var	0.00028597
398107	0.5	0.001	0.1	0.405465	mse	0.000426289
398107	0.5	0.01	0.1	0.405465	bias2	0.00229769
398107	0.5	0.01	0.1	0.405465	sample_var	0.00321548
398107	0.5	0.01	0.1	0.405465	mse	0.00551317
398107	0.5	0.1	0.1	0.405465	bias2	0.0204048
398107	0.5	0.1	0.1	0.405465	sample_var	0.0223889
398107	0.5	0.1	0.1	0.405465	mse	0.0427937
398107	0.5	1	0.1	0.405465	bias2	0.0412807
398107	0.5	1	0.1	0.405465	sample_var	0.05
398107	0.5	1	0.1	0.405465	mse	0.0912807
501187	0.5	0.001	0.1	0.405465	bias2	0.000104696
501187	0.5	0.001	0.1	0.405465	sample_var	0.000220101
501187	0.5	0.001	0.1	0.405465	mse	0.000324797
501187	0.5	0.01	0.1	0.405465	bias2	0.00168841
501187	0.5	0.01	0.1	0.405465	sample_var	0.00248952
501187	0.5	0.01	0.1	0.405465	mse	0.00417793
501187	0.5	0.1	0.1	0.405465	bias2	0.0153646
501187	0.5	0.1	0.1	0.405465	sample_var	0.0191086
501187	0.5	0.1	0.1	0.405465	mse	0.0344732
501187	0.5	1	0.1	0.405465	bias2	0.0323772
501187	0.5	1	0.1	0.405465	sample_var	0.0493699
501187	0.5	1	0.1	0.405465	mse	0.0817471
630957	0.5	0.001	0.1	0.405465	bias2	7.72885e-05
630957	0.5	0.001	0.1	0.405465	sample_var	0.000170963
630957	0.5	0.001	0.1	0.405465	mse	0.000248251
630957	0.5	0.01	0.1	0.405465	bias2	0.0012084
630957	0.5	0.01	0.1	0.405465	sample_var	0.00192761
630957	0.5	0.01	0.1	0.405465	mse	0.00313601
630957	0.5	0.1	0.1	0.405465	bias2	0.0115723
630957	0.5	0.1	0.1	0.405465	sample_var	0.0159647
630957	0.5	0.1	0.1	0.405465	mse	0.0275371
630957	0.5	1	0.1	0.405465	bias2	0.0247393
630957	0.5	1	0.1	0.405465	sample_var	0.047491
630957	0.5	1	0.1	0.405465	mse	0.0722303
794328	0.5	0.001	0.1	0.405465	bias2	5.36959e-05
794328	0.5	0.001	0.1	0.405465	sample_var	0.000133607
794328	0.5	0.001	0.1	0.405465	mse	0.000187303
794328	0.5	0.01	0.1	0.405465	bias2	0.000858337
794328	0.5	0.01	0.1	0.405465	sample_var	0.00149485
794328	0.5	0.01	0.1	0.405465	mse	0.00235319
794328	0.5	0.1	0.1	0.405465	bias2	0.0086751
794328	0.5	0.1	0.1	0.405465	sample_var	0.0131197
794328	0.5	0.1	0.1	0.405465	mse	0.0217948
794328	0.5	1	0.1	0.405465	bias2	0.0184341
794328	0.5	1	0.1	0.405465	sample_var	0.0445497
794328	0.5	1	0.1	0.405465	mse	0.0629838
1000000	0.5	0.001	0.1	0.405465	bias2	3.75862e-05
1000000	0.5	0.001	0.1	0.405465	sample_var	0.00010056
1000000	0.5	0.001	0.1	0.405465	mse	0.000138146
1000000	0.5	0.01	0.1	0.405465	bias2	0.000620081
1000000	0.5	0.01	0.1	0.405465	sample_var	0.00116085
1000000	0.5	0.01	0.1	0.405465	mse	0.00178093
1000000	0.5	0.1	0.1	0.405465	bias2	0.00645793
1000000	0.5	0.1	0.1	0.405465	sample_var	0.0106469
1000000	0.5	0.1	0.1	0.405465	mse	0.0171049
1000000	0.5	1	0.1	0.405465	bias2	0.0134157
1000000	0.5	1	0.1	0.405465	sample_var	0.0408166
1000000	0.5	1	0.1	0.405465	mse	0.0542323
1.25893e+06	0.5	0.001	0.1	0.405465	bias2	2.65035e-05
1.25893e+06	0.5	0.001	0.1	0.405465	sample_var	7.74658e-05
1.25893e+06	0.5	0.001	0.1	0.405465	mse	0.000103969
1.25893e+06	0.5	0.01	0.1	0.405465	bias2	0.000452855
1.25893e+06	0.5	0.01	0.1	0.405465	sample_var	0.000902111
1.25893e+06	0.5	0.01	0.1	0.405465	mse	0.00135497
1.25893e+06	0.5	0.1	0.1	0.405465	bias2	0.00479525
1.25893e+06	0.5	0.1	0.1	0.405465	sample_var	0.00855584
1.25893e+06	0.5	0.1	0.1	0.405465	mse	0.0133511
1.25893e+06	0.5	1	0.1	0.405465	bias2	0.00955466
1.25893e+06	0.5	1	0.1	0.405465	sample_var	0.0365964
1.25893e+06	0.5	1	0.1	0.405465	mse	0.0461511
1.58489e+06	0.5	0.001	0.1	0.405465	bias2	1.89877e-05
1.58489e+06	0.5	0.001	0.1	0.405465	sample_var	6.13963e-05
1.58489e+06	0.5	0.001	0.1	0.405465	mse	8.0384e-05
1.58489e+06	0.5	0.01	0.1	0.405465	bias2	0.000331222
1.58489e+06	0.5	0.01	0.1	0.405465	sample_var	0.000698015
1.58489e+06	0.5	0.01	0.1	0.405465	mse	0.00102924
1.58489e+06	0.5	0.1	0.1	0.405465	bias2	0.00356837
1.58489e+06	0.5	0.1	0.1	0.405465	sample_var	0.00682345
1.58489e+06	0.5	0.1	0.1	0.405465	mse	0.0103918
1.58489e+06	0.5	1	0.1	0.405465	bias2	0.00667413
1.58489e+06	0.5	1	0.1	0.405465	sample_var	0.0321824
1.58489e+06	0.5	1	0.1	0.405465	mse	0.0388565
1.99526e+06	0.5	0.001	0.1	0.405465	bias2	1.38745e-05
1.99526e+06	0.5	0.001	0.1	0.405465	sample_var	4.7707e-05
1.99526e+06	0.5	0.001	0.1	0.405465	mse	6.15814e-05
1.99526e+06	0.5	0.01	0.1	0.405465	bias2	0.000241112
1.99526e+06	0.5	0.01	0.1	0.405465	sample_var	0.000543302
1.99526e+06	0.5	0.01	0.1	0.405465	mse	0.000784414
1.99526e+06	0.5	0.1	0.1	0.405465	bias2	0.00265926
1.99526e+06	0.5	0.1	0.1	0.405465	sample_var	0.00541242
1.99526e+06	0.5	0.1	0.1	0.405465	mse	0.00807168
1.99526e+06	0.5	1	0.1	0.405465	bias2	0.00458314
1.99526e+06	0.5	1	0.1	0.405465	sample_var	0.0278219
1.99526e+06	0.5	1	0.1	0.405465	mse	0.032405
2.51189e+06	0.5	0.001	0.1	0.405465	bias2	1.01687e-05
2.51189e+06	0.5	0.001	0.1	0.405465	sample_var	3.78001e-05
2.51189e+06	0.5	0.001	0.1	0.405465	mse	4.79689e-05
2.51189e+06	0.5	0.01	0.1	0.405465	bias2	0.00017308
2.51189e+06	0.5	0.01	0.1	0.405465	sample_var	0.000423044
2.51189e+06	0.5	0.01	0.1	0.405465	mse	0.000596124
2.51189e+06	0.5	0.1	0.1	0.405465	bias2	0.00197063
2.51189e+06	0.5	0.1	0.1	0.405465	sample_var	0.00427706
2.51189e+06	0.5	0.1	0.1	0.405465	mse	0.00624769
2.51189e+06	0.5	1	0.1	0.405465	bias2	0.00310113
2.51189e+06	0.5	1	0.1	0.405465	sample_var	0.0236997
2.51189e+06	0.5	1	0.1	0.405465	mse	0.0268009
3.16228e+06	0.5	0.001	0.1	0.405465	bias2	7.45237e-06
3.16228e+06	0.5	0.001	0.1	0.405465	sample_var	2.94969e-05
3.16228e+06	0.5	0.001	0.1	0.405465	mse	3.69493e-05
3.16228e+06	0.5	0.01	0.1	0.405465	bias2	0.00012491
3.16228e+06	0.5	0.01	0.1	0.405465	sample_var	0.000327895
3.16228e+06	0.5	0.01	0.1	0.405465	mse	0.000452805
3.16228e+06	0.5	0.1	0.1	0.405465	bias2	0.00144593
3.16228e+06	0.5	0.1	0.1	0.405465	sample_var	0.00336936
3.16228e+06	0.5	0.1	0.1	0.405465	mse	0.00481529
3.16228e+06	0.5	1	0.1	0.405465	bias2	0.00207211
3.16228e+06	0.5	1	0.1	0.405465	sample_var	0.019936
3.16228e+06	0.5	1	0.1	0.405465	mse	0.0220081
3.98107e+06	0.5	0.001	0.1	0.405465	bias2	5.35658e-06
3.98107e+06	0.5	0.001	0.1	0.405465	sample_var	2.29798e-05
3.98107e+06	0.5	0.001	0.1	0.405465	mse	2.83364e-05
3.98107e+06	0.5	0.01	0.1	0.405465	bias2	9.0797e-05
3.98107e+06	0.5	0.01	0.1	0.405465	sample_var	0.000255508
3.98107e+06	0.5	0.01	0.1	0.405465	mse	0.000346305
3.98107e+06	0.5	0.1	0.1	0.405465	bias2	0.00105536
3.98107e+06	0.5	0.1	0.1	0.405465	sample_var	0.00264759
3.98107e+06	0.5	0.1	0.1	0.405465	mse	0.00370295
3.98107e+06	0.5	1	0.1	0.405465	bias2	0.00136996
3.98107e+06	0.5	1	0.1	0.405465	sample_var	0.0165933
3.98107e+06	0.5	1	0.1	0.405465	mse	0.0179632
5.01187e+06	0.5	0.001	0.1	0.405465	bias2	3.80603e-06
5.01187e+06	0.5	0.001	0.1	0.405465	sample_var	1.81316e-05
5.01187e+06	0.5	0.001	0.1	0.405465	mse	2.19376e-05
5.01187e+06	0.5	0.01	0.1	0.405465	bias2	6.59958e-05
5.01187e+06	0.5	0.01	0.1	0.405465	sample_var	0.000199342
5.01187e+06	0.5	0.01	0.1	0.405465	mse	0.000265337
5.01187e+06	0.5	0.1	0.1	0.405465	bias2	0.000775931
5.01187e+06	0.5	0.1	0.1	0.405465	sample_var	0.00207741
5.01187e+06	0.5	0.1	0.1	0.405465	mse	0.00285334
5.01187e+06	0.5	1	0.1	0.405465	bias2	0.000897788
5.01187e+06	0.5	1	0.1	0.405465	sample_var	0.0136898
5.01187e+06	0.5	1	0.1	0.405465	mse	0.0145876
6.30957e+06	0.5	0.001	0.1	0.405465	bias2	2.67361e-06
6.30957e+06	0.5	0.001	0.1	0.405465	sample_var	1.4185e-05
6.30957e+06	0.5	0.001	0.1	0.405465	mse	1.68586e-05
6.30957e+06	0.5	0.01	0.1	0.405465	bias2	4.7806e-05
6.30957e+06	0.5	0.01	0.1	0.405465	sample_var	0.000155139
6.30957e+06	0.5	0.01	0.1	0.405465	mse	0.000202945
6.30957e+06	0.5	0.1	0.1	0.405465	bias2	0.00057982
6.30957e+06	0.5	0.1	0.1	0.405465	sample_var	0.00162884
6.30957e+06	0.5	0.1	0.1	0.405465	mse	0.00220866
6.30957e+06	0.5	1	0.1	0.405465	bias2	0.000584089
6.30957e+06	0.5	1	0.1	0.405465	sample_var	0.0112125
6.30957e+06	0.5	1	0.1	0.405465	mse	0.0117966
7.94328e+06	0.5	0.001	0.1	0.405465	bias2	1.89445e-06
7.94328e+06	0.5	0.001	0.1	0.405465	sample_var	1.1132e-05
7.94328e+06	0.5	0.001	0.1	0.405465	mse	1.30265e-05
7.94328e+06	0.5	0.01	0.1	0.405465	bias2	3.54168e-05
7.94328e+06	0.5	0.01	0.1	0.405465	sample_var	0.000121329
7.94328e+06	0.5	0.01	0.1	0.405465	mse	0.000156746
7.94328e+06	0.5	0.1	0.1	0.405465	bias2	0.000437596
7.94328e+06	0.5	0.1	0.1	0.405465	sample_var	0.001277
7.94328e+06	0.5	0.1	0.1	0.405465	mse	0.00171459
7.94328e+06	0.5	1	0.1	0.405465	bias2	0.000377742
7.94328e+06	0.5	1	0.1	0.405465	sample_var	0.00912891
7.94328e+06	0.5	1	0.1	0.405465	mse	0.00950665
10000000	0.5	0.001	0.1	0.405465	bias2	1.35387e-06
10000000	0.5	0.001	0.1	0.405465	sample_var	8.70079e-06
10000000	0.5	0.001	0.1	0.405465	mse	1.00547e-05
10000000	0.5	0.01	0.1	0.405465	bias2	2.62921e-05
10000000	0.5	0.01	0.1	0.405465	sample_var	9.51654e-05
10000000	0.5	0.01	0.1	0.405465	mse	0.000121458
10000000	0.5	0.1	0.1	0.405465	bias2	0.000328918
10000000	0.5	0.1	0.1	0.405465	sample_var	0.00100053
10000000	0.5	0.1	0.1	0.405465	mse	0.00132945
10000000	0.5	1	0.1	0.405465	bias2	0.00024311
10000000	0.5	1	0.1	0.405465	sample_var	0.00739649
10000000	0.5	1	0.1	0.405465	mse	0.0076396
1.25893e+07	0.5	0.001	0.1	0.405465	bias2	9.72146e-07
1.25893e+07	0.5	0.001	0.1	0.405465	sample_var	6.97268e-06
1.25893e+07	0.5	0.001	0.1	0.405465	mse	7.94483e-06
1.25893e+07	0.5	0.01	0.1	0.405465	bias2	1.93447e-05
1.25893e+07	0.5	0.01	0.1	0.405465	sample_var	7.43764e-05
1.25893e+07	0.5	0.01	0.1	0.405465	mse	9.37212e-05
1.25893e+07	0.5	0.1	0.1	0.405465	bias2	0.000244551
1.25893e+07	0.5	0.1	0.1	0.405465	sample_var	0.000783422
1.25893e+07	0.5	0.1	0.1	0.405465	mse	0.00102797
1.25893e+07	0.5	1	0.1	0.405465	bias2	0.000155848
1.25893e+07	0.5	1	0.1	0.405465	sample_var	0.00596931
1.25893e+07	0.5	1	0.1	0.405465	mse	0.00612516
1.58489e+07	0.5	0.001	0.1	0.405465	bias2	7.14279e-07
1.58489e+07	0.5	0.001	0.1	0.405465	sample_var	5.49395e-06
1.58489e+07	0.5	0.001	0.1	0.405465	mse	6.20823e-06
1.58489e+07	0.5	0.01	0.1	0.405465	bias2	1.40698e-05
1.58489e+07	0.5	0.01	0.1	0.405465	sample_var	5.83699e-05
1.58489e+07	0.5	0.01	0.1	0.405465	mse	7.24397e-05
1.58489e+07	0.5	0.1	0.1	0.405465	bias2	0.000180499
1.58489e+07	0.5	0.1	0.1	0.405465	sample_var	0.000613729
1.58489e+07	0.5	0.1	0.1	0.405465	mse	0.000794228
1.58489e+07	0.5	1	0.1	0.405465	bias2	9.95909e-05
1.58489e+07	0.5	1	0.1	0.405465	sample_var	0.00480223
1.58489e+07	0.5	1	0.1	0.405465	mse	0.00490182
1.99526e+07	0.5	0.001	0.1	0.405465	bias2	5.17899e-07
1.99526e+07	0.5	0.001	0.1	0.405465	sample_var	4.33221e-06
1.99526e+07	0.5	0.001	0.1	0.405465	mse	4.85011e-06
1.99526e+07	0.5	0.01	0.1	0.405465	bias2	1.03128e-05
1.99526e+07	0.5	0.01	0.1	0.405465	sample_var	4.59323e-05
1.99526e+07	0.5	0.01	0.1	0.405465	mse	5.62451e-05
1.99526e+07	0.5	0.1	0.1	0.405465	bias2	0.000131984
1.99526e+07	0.5	0.1	0.1	0.405465	sample_var	0.000481546
1.99526e+07	0.5	0.1	0.1	0.405465	mse	0.00061353
1.99526e+07	0.5	1	0.1	0.405465	bias2	6.34787e-05
1.99526e+07	0.5	1	0.1	0.405465	sample_var	0.00385347
1.99526e+07	0.5	1	0.1	0.405465	mse	0.00391695
2.51189e+07	0.5	0.001	0.1	0.405465	bias2	3.87378e-07
2.51189e+07	0.5	0.001	0.1	0.405465	sample_var	3.40095e-06
2.51189e+07	0.5	0.001	0.1	0.405465	mse	3.78833e-06
2.51189e+07	0.5	0.01	0.1	0.405465	bias2	7.44505e-06
2.51189e+07	0.5	0.01	0.1	0.405465	sample_var	3.60172e-05
2.51189e+07	0.5	0.01	0.1	0.405465	mse	4.34622e-05
2.51189e+07	0.5	0.1	0.1	0.405465	bias2	9.57735e-05
2.51189e+07	0.5	0.1	0.1	0.405465	sample_var	0.000377914
2.51189e+07	0.5	0.1	0.1	0.405465	mse	0.000473687
2.51189e+07	0.5	1	0.1	0.405465	bias2	4.03782e-05
2.51189e+07	0.5	1	0.1	0.405465	sample_var	0.00308582
2.51189e+07	0.5	1	0.1	0.405465	mse	0.00312619
3.16228e+07	0.5	0.001	0.1	0.405465	bias2	2.78834e-07
3.16228e+07	0.5	0.001	0.1	0.405465	sample_var	2.69321e-06
3.16228e+07	0.5	0.001	0.1	0.405465	mse	2.97205e-06
3.16228e+07	0.5	0.01	0.1	0.405465	bias2	5.31385e-06
3.16228e+07	0.5	0.01	0.1	0.405465	sample_var	2.82363e-05
3.16228e+07	0.5	0.01	0.1	0.405465	mse	3.35502e-05
3.16228e+07	0.5	0.1	0.1	0.405465	bias2	7.01603e-05
3.16228e+07	0.5	0.1	0.1	0.405465	sample_var	0.000296508
3.16228e+07	0.5	0.1	0.1	0.405465	mse	0.000366669
3.16228e+07	0.5	1	0.1	0.405465	bias2	2.5642e-05
3.16228e+07	0.5	1	0.1	0.405465	sample_var	0.00246703
3.16228e+07	0.5	1	0.1	0.405465	mse	0.00249267
3.98107e+07	0.5	0.001	0.1	0.405465	bias2	1.9367e-07
3.98107e+07	0.5	0.001	0.1	0.405465	sample_var	2.12682e-06
3.98107e+07	0.5	0.001	0.1	0.405465	mse	2.32049e-06
3.98107e+07	0.5	0.01	0.1	0.405465	bias2	3.67195e-06
3.98107e+07	0.5	0.01	0.1	0.405465	sample_var	2.22383e-05
3.98107e+07	0.5	0.01	0.1	0.405465	mse	2.59103e-05
3.98107e+07	0.5	0.1	0.1	0.405465	bias2	5.1397e-05
3.98107e+07	0.5	0.1	0.1	0.405465	sample_var	0.000232762
3.98107e+07	0.5	0.1	0.1	0.405465	mse	0.000284159
3.98107e+07	0.5	1	0.1	0.405465	bias2	1.62624e-05
3.98107e+07	0.5	1	0.1	0.405465	sample_var	0.00196974
3.98107e+07	0.5	1	0.1	0.405465	mse	0.001986
5.01187e+07	0.5	0.001	0.1	0.405465	bias2	1.43563e-07
5.01187e+07	0.5	0.001	0.1	0.405465	sample_var	1.67302e-06
5.01187e+07	0.5	0.001	0.1	0.405465	mse	1.81658e-06
5.01187e+07	0.5	0.01	0.1	0.405465	bias2	2.60247e-06
5.01187e+07	0.5	0.01	0.1	0.405465	sample_var	1.75474e-05
5.01187e+07	0.5	0.01	0.1	0.405465	mse	2.01499e-05
5.01187e+07	0.5	0.1	0.1	0.405465	bias2	3.71416e-05
5.01187e+07	0.5	0.1	0.1	0.405465	sample_var	0.00018282
5.01187e+07	0.5	0.1	0.1	0.405465	mse	0.000219962
5.01187e+07	0.5	1	0.1	0.405465	bias2	1.0303e-05
5.01187e+07	0.5	1	0.1	0.405465	sample_var	0.00157104
5.01187e+07	0.5	1	0.1	0.405465	mse	0.00158135
6.30957e+07	0.5	0.001	0.1	0.405465	bias2	1.014e-07
6.30957e+07	0.5	0.001	0.1	0.405465	sample_var	1.33857e-06
6.30957e+07	0.5	0.001	0.1	0.405465	mse	1.43997e-06
6.30957e+07	0.5	0.01	0.1	0.405465	bias2	1.9206e-06
6.30957e+07	0.5	0.01	0.1	0.405465	sample_var	1.38065e-05
6.30957e+07	0.5	0.01	0.1	0.405465	mse	1.57271e-05
6.30957e+07	0.5	0.1	0.1	0.405465	bias2	2.69475e-05
6.30957e+07	0.5	0.1	0.1	0.405465	sample_var	0.000143697
6.30957e+07	0.5	0.1	0.1	0.405465	mse	0.000170644
6.30957e+07	0.5	1	0.1	0.405465	bias2	6.52199e-06
6.30957e+07	0.5	1	0.1	0.405465	sample_var	0.001252
6.30957e+07	0.5	1	0.1	0.405465	mse	0.00125852
7.94328e+07	0.5	0.001	0.1	0.405465	bias2	7.13129e-08
7.94328e+07	0.5	0.001	0.1	0.405465	sample_var	1.0525e-06
7.94328e+07	0.5	0.001	0.1	0.405465	mse	1.12381e-06
7.94328e+07	0.5	0.01	0.1	0.405465	bias2	1.37672e-06
7.94328e+07	0.5	0.01	0.1	0.405465	sample_var	1.0866e-05
7.94328e+07	0.5	0.01	0.1	0.405465	mse	1.22427e-05
7.94328e+07	0.5	0.1	0.1	0.405465	bias2	1.99398e-05
7.94328e+07	0.5	0.1	0.1	0.405465	sample_var	0.000113101
7.94328e+07	0.5	0.1	0.1	0.405465	mse	0.000133041
7.94328e+07	0.5	1	0.1	0.405465	bias2	4.12578e-06
7.94328e+07	0.5	1	0.1	0.405465	sample_var	0.000997079
7.94328e+07	0.5	1	0.1	0.405465	mse	0.0010012
100000000	0.5	0.001	0.1	0.405465	bias2	5.01166e-08
100000000	0.5	0.001	0.1	0.405465	sample_var	8.32501e-07
100000000	0.5	0.001	0.1	0.405465	mse	8.82617e-07
100000000	0.5	0.01	0.1	0.405465	bias2	9.64176e-07
100000000	0.5	0.01	0.1	0.405465	sample_var	8.6003e-06
100000000	0.5	0.01	0.1	0.405465	mse	9.56448e-06
100000000	0.5	0.1	0.1	0.405465	bias2	1.46872e-05
100000000	0.5	0.1	0.1	0.405465	sample_var	8.90902e-05
100000000	0.5	0.1	0.1	0.405465	mse	0.000103777
100000000	0.5	1	0.1	0.405465	bias2	2.60857e-06
100000000	0.5	1	0.1	0.405465	sample_var	0.000793643
100000000	0.5	1	0.1	0.405465	mse	0.000796252
