# Supplementary material for: Bayesian approach to assessing population differences in genetic risk of disease with application to prostate cancer
Source: PLoS Genet. 2024 Apr 17;20(4):e1011212. doi: 10.1371/journal.pgen.1011212 (PMC11023298; doi:10.1371/journal.pgen.1011212)
Supplement: S5 Spreadsheet — (XLSX) [file pgen.1011212.s014.xlsx]

## Sheet: Sheet1
Complex trait	Phenotype Code (NealeLab Manifest v3 201807031)	LDpred2-auto posterior sd	Equation 1 posterior sd
Hypertension	20002_1065	0.1	0.12
Asthma	20002_1111	0.053	0.06
Rheumatoid arthritis	20002_1464	0.0018	0.0025
Forced vital capacity	3062_raw	0.22	0.26
College education	6138_1	0.13	0.15
Ever smoked	20160	0.099	0.11
Snoring	1210	0.092	0.1
Sleep duration	1160	0.15	0.17
Hair colour (light brown)	1747_3	0.028	0.03
LDL Cholesterol	30780_raw	0.092	0.11
Mean Platelet Volume	30100_raw	0.22	0.26
Cholesterol	30690_raw	0.16	0.17
HDL Cholesterol	30760_raw	0.085	0.1
Red Blood Cell Dist. Width	30070_raw	0.15	0.18
Monocyte Count	30130_raw	0.039	0.045
Bone Mineral Density	3148_raw	0.035	0.042
Eosinophil Count	30150	0.16	0.19
Red Blood Cell Count	30010_raw	0.088	0.1
High cholesterol	20002_1473	0.041	0.048
Triglycerides	30870_raw	0.2	0.24
High Light Scatter Retic. Count	30290_raw	0.054	0.063
Glucose	30740_raw	0.16	0.18
Tanning	1727	0.094	0.1
FEV1/FVC Ratio	20150_raw	0.17	0.21
Allergy Eczema Diagnosed	20002_1452	0.012	0.013
Age of Menarche	2714	0.22	0.25
Forced Vital Capacity	3062_raw	0.22	0.25
Chronotype (morning person)	1180	0.23	0.26
