# Supplementary material for: Bayesian approach to assessing population differences in genetic risk of disease with application to prostate cancer
Source: PLoS Genet. 2024 Apr 17;20(4):e1011212. doi: 10.1371/journal.pgen.1011212 (PMC11023298; doi:10.1371/journal.pgen.1011212)
Supplement: S6 Spreadsheet — (XLSX) [file pgen.1011212.s015.xlsx]

## Sheet: Sheet1
Fst	h2	p	N	Method	Posterior sd
0.1	0.25	0.001	1000	LDpred2-auto	0.0348195
0.1	0.25	0.001	1832.98	LDpred2-auto	0.100586
0.1	0.25	0.001	3359.82	LDpred2-auto	0.303711
0.1	0.25	0.001	6158.48	LDpred2-auto	0.234642
0.1	0.25	0.001	11288.4	LDpred2-auto	0.175818
0.1	0.25	0.001	20691.4	LDpred2-auto	0.125997
0.1	0.25	0.001	37926.9	LDpred2-auto	0.0869523
0.1	0.25	0.001	69519.3	LDpred2-auto	0.0607565
0.1	0.25	0.001	127427	LDpred2-auto	0.0410348
0.1	0.25	0.001	233572	LDpred2-auto	0.0281472
0.1	0.25	0.001	428133	LDpred2-auto	0.0195191
0.1	0.25	0.001	784760	LDpred2-auto	0.0137901
0.1	0.25	0.001	1.43845e+06	LDpred2-auto	0.00961582
0.1	0.25	0.001	2.63665e+06	LDpred2-auto	0.00692659
0.1	0.25	0.001	4.83293e+06	LDpred2-auto	0.00508314
0.1	0.25	0.001	8.85867e+06	LDpred2-auto	0.00396505
0.1	0.25	0.001	1.62378e+07	LDpred2-auto	0.00311832
0.1	0.25	0.001	2.97635e+07	LDpred2-auto	0.00253261
0.1	0.25	0.001	5.45559e+07	LDpred2-auto	0.0020219
0.1	0.25	0.001	100000000	LDpred2-auto	0.00162818
0.1	0.25	0.01	1000	LDpred2-auto	0.169005
0.1	0.25	0.01	1832.98	LDpred2-auto	0.159263
0.1	0.25	0.01	3359.82	LDpred2-auto	0.168588
0.1	0.25	0.01	6158.48	LDpred2-auto	0.232511
0.1	0.25	0.01	11288.4	LDpred2-auto	0.303122
0.1	0.25	0.01	20691.4	LDpred2-auto	0.283962
0.1	0.25	0.01	37926.9	LDpred2-auto	0.239141
0.1	0.25	0.01	69519.3	LDpred2-auto	0.187419
0.1	0.25	0.01	127427	LDpred2-auto	0.138364
0.1	0.25	0.01	233572	LDpred2-auto	0.0994886
0.1	0.25	0.01	428133	LDpred2-auto	0.0699703
0.1	0.25	0.01	784760	LDpred2-auto	0.0487947
0.1	0.25	0.01	1.43845e+06	LDpred2-auto	0.0339664
0.1	0.25	0.01	2.63665e+06	LDpred2-auto	0.0236833
0.1	0.25	0.01	4.83293e+06	LDpred2-auto	0.0166739
0.1	0.25	0.01	8.85867e+06	LDpred2-auto	0.0119052
0.1	0.25	0.01	1.62378e+07	LDpred2-auto	0.00860193
0.1	0.25	0.01	2.97635e+07	LDpred2-auto	0.00637704
0.1	0.25	0.01	5.45559e+07	LDpred2-auto	0.00487371
0.1	0.25	0.01	100000000	LDpred2-auto	0.00387253
0.1	0.25	0.1	1000	LDpred2-auto	0.293577
0.1	0.25	0.1	1832.98	LDpred2-auto	0.293936
0.1	0.25	0.1	3359.82	LDpred2-auto	0.28463
0.1	0.25	0.1	6158.48	LDpred2-auto	0.283918
0.1	0.25	0.1	11288.4	LDpred2-auto	0.293826
0.1	0.25	0.1	20691.4	LDpred2-auto	0.300108
0.1	0.25	0.1	37926.9	LDpred2-auto	0.304252
0.1	0.25	0.1	69519.3	LDpred2-auto	0.296408
0.1	0.25	0.1	127427	LDpred2-auto	0.273586
0.1	0.25	0.1	233572	LDpred2-auto	0.236027
0.1	0.25	0.1	428133	LDpred2-auto	0.190224
0.1	0.25	0.1	784760	LDpred2-auto	0.145238
0.1	0.25	0.1	1.43845e+06	LDpred2-auto	0.107188
0.1	0.25	0.1	2.63665e+06	LDpred2-auto	0.0772609
0.1	0.25	0.1	4.83293e+06	LDpred2-auto	0.0552735
0.1	0.25	0.1	8.85867e+06	LDpred2-auto	0.039406
0.1	0.25	0.1	1.62378e+07	LDpred2-auto	0.0280695
0.1	0.25	0.1	2.97635e+07	LDpred2-auto	0.0201354
0.1	0.25	0.1	5.45559e+07	LDpred2-auto	0.0145307
0.1	0.25	0.1	100000000	LDpred2-auto	0.0106492
0.1	0.25	1	1000	LDpred2-auto	0.313227
0.1	0.25	1	1832.98	LDpred2-auto	0.311055
0.1	0.25	1	3359.82	LDpred2-auto	0.31008
0.1	0.25	1	6158.48	LDpred2-auto	0.314771
0.1	0.25	1	11288.4	LDpred2-auto	0.309514
0.1	0.25	1	20691.4	LDpred2-auto	0.308419
0.1	0.25	1	37926.9	LDpred2-auto	0.306428
0.1	0.25	1	69519.3	LDpred2-auto	0.30168
0.1	0.25	1	127427	LDpred2-auto	0.293658
0.1	0.25	1	233572	LDpred2-auto	0.278258
0.1	0.25	1	428133	LDpred2-auto	0.255306
0.1	0.25	1	784760	LDpred2-auto	0.224892
0.1	0.25	1	1.43845e+06	LDpred2-auto	0.189115
0.1	0.25	1	2.63665e+06	LDpred2-auto	0.152595
0.1	0.25	1	4.83293e+06	LDpred2-auto	0.119192
0.1	0.25	1	8.85867e+06	LDpred2-auto	0.091033
0.1	0.25	1	1.62378e+07	LDpred2-auto	0.0685719
0.1	0.25	1	2.97635e+07	LDpred2-auto	0.0511803
0.1	0.25	1	5.45559e+07	LDpred2-auto	0.0380333
0.1	0.25	1	100000000	LDpred2-auto	0.0281933
0.1	0.5	0.001	1000	LDpred2-auto	0.183081
0.1	0.5	0.001	1832.98	LDpred2-auto	0.39798
0.1	0.5	0.001	3359.82	LDpred2-auto	0.321541
0.1	0.5	0.001	6158.48	LDpred2-auto	0.239458
0.1	0.5	0.001	11288.4	LDpred2-auto	0.168447
0.1	0.5	0.001	20691.4	LDpred2-auto	0.116697
0.1	0.5	0.001	37926.9	LDpred2-auto	0.0803196
0.1	0.5	0.001	69519.3	LDpred2-auto	0.0548705
0.1	0.5	0.001	127427	LDpred2-auto	0.0380443
0.1	0.5	0.001	233572	LDpred2-auto	0.0262422
0.1	0.5	0.001	428133	LDpred2-auto	0.0181073
0.1	0.5	0.001	784760	LDpred2-auto	0.0129831
0.1	0.5	0.001	1.43845e+06	LDpred2-auto	0.00927087
0.1	0.5	0.001	2.63665e+06	LDpred2-auto	0.00696692
0.1	0.5	0.001	4.83293e+06	LDpred2-auto	0.00545691
0.1	0.5	0.001	8.85867e+06	LDpred2-auto	0.00430823
0.1	0.5	0.001	1.62378e+07	LDpred2-auto	0.00339123
0.1	0.5	0.001	2.97635e+07	LDpred2-auto	0.00277957
0.1	0.5	0.001	5.45559e+07	LDpred2-auto	0.00217118
0.1	0.5	0.001	100000000	LDpred2-auto	0.00170759
0.1	0.5	0.01	1000	LDpred2-auto	0.211888
0.1	0.5	0.01	1832.98	LDpred2-auto	0.21898
0.1	0.5	0.01	3359.82	LDpred2-auto	0.322234
0.1	0.5	0.01	6158.48	LDpred2-auto	0.434191
0.1	0.5	0.01	11288.4	LDpred2-auto	0.39076
0.1	0.5	0.01	20691.4	LDpred2-auto	0.32939
0.1	0.5	0.01	37926.9	LDpred2-auto	0.253522
0.1	0.5	0.01	69519.3	LDpred2-auto	0.187086
0.1	0.5	0.01	127427	LDpred2-auto	0.133875
0.1	0.5	0.01	233572	LDpred2-auto	0.0941087
0.1	0.5	0.01	428133	LDpred2-auto	0.0652125
0.1	0.5	0.01	784760	LDpred2-auto	0.0456649
0.1	0.5	0.01	1.43845e+06	LDpred2-auto	0.0319977
0.1	0.5	0.01	2.63665e+06	LDpred2-auto	0.0224003
0.1	0.5	0.01	4.83293e+06	LDpred2-auto	0.0160548
0.1	0.5	0.01	8.85867e+06	LDpred2-auto	0.0116637
0.1	0.5	0.01	1.62378e+07	LDpred2-auto	0.00863435
0.1	0.5	0.01	2.97635e+07	LDpred2-auto	0.00665525
0.1	0.5	0.01	5.45559e+07	LDpred2-auto	0.0052752
0.1	0.5	0.01	100000000	LDpred2-auto	0.00427604
0.1	0.5	0.1	1000	LDpred2-auto	0.395735
0.1	0.5	0.1	1832.98	LDpred2-auto	0.409819
0.1	0.5	0.1	3359.82	LDpred2-auto	0.397385
0.1	0.5	0.1	6158.48	LDpred2-auto	0.415929
0.1	0.5	0.1	11288.4	LDpred2-auto	0.429023
0.1	0.5	0.1	20691.4	LDpred2-auto	0.430227
0.1	0.5	0.1	37926.9	LDpred2-auto	0.415511
0.1	0.5	0.1	69519.3	LDpred2-auto	0.380699
0.1	0.5	0.1	127427	LDpred2-auto	0.324739
0.1	0.5	0.1	233572	LDpred2-auto	0.259218
0.1	0.5	0.1	428133	LDpred2-auto	0.196794
0.1	0.5	0.1	784760	LDpred2-auto	0.144451
0.1	0.5	0.1	1.43845e+06	LDpred2-auto	0.104326
0.1	0.5	0.1	2.63665e+06	LDpred2-auto	0.0744101
0.1	0.5	0.1	4.83293e+06	LDpred2-auto	0.0530265
0.1	0.5	0.1	8.85867e+06	LDpred2-auto	0.0378566
0.1	0.5	0.1	1.62378e+07	LDpred2-auto	0.0271948
0.1	0.5	0.1	2.97635e+07	LDpred2-auto	0.0196604
0.1	0.5	0.1	5.45559e+07	LDpred2-auto	0.0144142
0.1	0.5	0.1	100000000	LDpred2-auto	0.0107901
0.1	0.5	1	1000	LDpred2-auto	0.438874
0.1	0.5	1	1832.98	LDpred2-auto	0.445069
0.1	0.5	1	3359.82	LDpred2-auto	0.438918
0.1	0.5	1	6158.48	LDpred2-auto	0.441542
0.1	0.5	1	11288.4	LDpred2-auto	0.435163
0.1	0.5	1	20691.4	LDpred2-auto	0.432262
0.1	0.5	1	37926.9	LDpred2-auto	0.425698
0.1	0.5	1	69519.3	LDpred2-auto	0.412433
0.1	0.5	1	127427	LDpred2-auto	0.389331
0.1	0.5	1	233572	LDpred2-auto	0.355566
0.1	0.5	1	428133	LDpred2-auto	0.310996
0.1	0.5	1	784760	LDpred2-auto	0.26006
0.1	0.5	1	1.43845e+06	LDpred2-auto	0.208732
0.1	0.5	1	2.63665e+06	LDpred2-auto	0.162374
0.1	0.5	1	4.83293e+06	LDpred2-auto	0.123715
0.1	0.5	1	8.85867e+06	LDpred2-auto	0.0929909
0.1	0.5	1	1.62378e+07	LDpred2-auto	0.0693627
0.1	0.5	1	2.97635e+07	LDpred2-auto	0.0515166
0.1	0.5	1	5.45559e+07	LDpred2-auto	0.0381654
0.1	0.5	1	100000000	LDpred2-auto	0.028235
0.1	0.8	0.001	1000	LDpred2-auto	0.486964
0.1	0.8	0.001	1832.98	LDpred2-auto	0.417485
0.1	0.8	0.001	3359.82	LDpred2-auto	0.316917
0.1	0.8	0.001	6158.48	LDpred2-auto	0.230761
0.1	0.8	0.001	11288.4	LDpred2-auto	0.16036
0.1	0.8	0.001	20691.4	LDpred2-auto	0.111025
0.1	0.8	0.001	37926.9	LDpred2-auto	0.0768137
0.1	0.8	0.001	69519.3	LDpred2-auto	0.0522135
0.1	0.8	0.001	127427	LDpred2-auto	0.0361449
0.1	0.8	0.001	233572	LDpred2-auto	0.0252305
0.1	0.8	0.001	428133	LDpred2-auto	0.0175139
0.1	0.8	0.001	784760	LDpred2-auto	0.0127405
0.1	0.8	0.001	1.43845e+06	LDpred2-auto	0.0094539
0.1	0.8	0.001	2.63665e+06	LDpred2-auto	0.00715891
0.1	0.8	0.001	4.83293e+06	LDpred2-auto	0.00573878
0.1	0.8	0.001	8.85867e+06	LDpred2-auto	0.0046015
0.1	0.8	0.001	1.62378e+07	LDpred2-auto	0.00368913
0.1	0.8	0.001	2.97635e+07	LDpred2-auto	0.00296625
0.1	0.8	0.001	5.45559e+07	LDpred2-auto	0.0023304
0.1	0.8	0.001	100000000	LDpred2-auto	0.00178487
0.1	0.8	0.01	1000	LDpred2-auto	0.223849
0.1	0.8	0.01	1832.98	LDpred2-auto	0.353939
0.1	0.8	0.01	3359.82	LDpred2-auto	0.542985
0.1	0.8	0.01	6158.48	LDpred2-auto	0.508764
0.1	0.8	0.01	11288.4	LDpred2-auto	0.434972
0.1	0.8	0.01	20691.4	LDpred2-auto	0.343399
0.1	0.8	0.01	37926.9	LDpred2-auto	0.254515
0.1	0.8	0.01	69519.3	LDpred2-auto	0.182859
0.1	0.8	0.01	127427	LDpred2-auto	0.128105
0.1	0.8	0.01	233572	LDpred2-auto	0.0898099
0.1	0.8	0.01	428133	LDpred2-auto	0.0626083
0.1	0.8	0.01	784760	LDpred2-auto	0.043886
0.1	0.8	0.01	1.43845e+06	LDpred2-auto	0.0307635
0.1	0.8	0.01	2.63665e+06	LDpred2-auto	0.0218637
0.1	0.8	0.01	4.83293e+06	LDpred2-auto	0.0157754
0.1	0.8	0.01	8.85867e+06	LDpred2-auto	0.0116627
0.1	0.8	0.01	1.62378e+07	LDpred2-auto	0.00889506
0.1	0.8	0.01	2.97635e+07	LDpred2-auto	0.00701784
0.1	0.8	0.01	5.45559e+07	LDpred2-auto	0.00563621
0.1	0.8	0.01	100000000	LDpred2-auto	0.0045583
0.1	0.8	0.1	1000	LDpred2-auto	0.49124
0.1	0.8	0.1	1832.98	LDpred2-auto	0.499286
0.1	0.8	0.1	3359.82	LDpred2-auto	0.509766
0.1	0.8	0.1	6158.48	LDpred2-auto	0.536423
0.1	0.8	0.1	11288.4	LDpred2-auto	0.543784
0.1	0.8	0.1	20691.4	LDpred2-auto	0.533142
0.1	0.8	0.1	37926.9	LDpred2-auto	0.493567
0.1	0.8	0.1	69519.3	LDpred2-auto	0.427681
0.1	0.8	0.1	127427	LDpred2-auto	0.346431
0.1	0.8	0.1	233572	LDpred2-auto	0.26591
0.1	0.8	0.1	428133	LDpred2-auto	0.196471
0.1	0.8	0.1	784760	LDpred2-auto	0.14221
0.1	0.8	0.1	1.43845e+06	LDpred2-auto	0.10154
0.1	0.8	0.1	2.63665e+06	LDpred2-auto	0.0722908
0.1	0.8	0.1	4.83293e+06	LDpred2-auto	0.0516177
0.1	0.8	0.1	8.85867e+06	LDpred2-auto	0.0369867
0.1	0.8	0.1	1.62378e+07	LDpred2-auto	0.0267352
0.1	0.8	0.1	2.97635e+07	LDpred2-auto	0.0195213
0.1	0.8	0.1	5.45559e+07	LDpred2-auto	0.0145485
0.1	0.8	0.1	100000000	LDpred2-auto	0.0110729
0.1	0.8	1	1000	LDpred2-auto	0.560248
0.1	0.8	1	1832.98	LDpred2-auto	0.557918
0.1	0.8	1	3359.82	LDpred2-auto	0.54986
0.1	0.8	1	6158.48	LDpred2-auto	0.549242
0.1	0.8	1	11288.4	LDpred2-auto	0.54528
0.1	0.8	1	20691.4	LDpred2-auto	0.542465
0.1	0.8	1	37926.9	LDpred2-auto	0.526206
0.1	0.8	1	69519.3	LDpred2-auto	0.500445
0.1	0.8	1	127427	LDpred2-auto	0.46052
0.1	0.8	1	233572	LDpred2-auto	0.407009
0.1	0.8	1	428133	LDpred2-auto	0.343607
0.1	0.8	1	784760	LDpred2-auto	0.278101
0.1	0.8	1	1.43845e+06	LDpred2-auto	0.217726
0.1	0.8	1	2.63665e+06	LDpred2-auto	0.166556
0.1	0.8	1	4.83293e+06	LDpred2-auto	0.125489
0.1	0.8	1	8.85867e+06	LDpred2-auto	0.0937436
0.1	0.8	1	1.62378e+07	LDpred2-auto	0.0696901
0.1	0.8	1	2.97635e+07	LDpred2-auto	0.0516652
0.1	0.8	1	5.45559e+07	LDpred2-auto	0.0382291
0.1	0.8	1	100000000	LDpred2-auto	0.0282475
0.1	0.25	0.001	1000	Analytical	0.314467
0.1	0.25	0.001	1832.98	Analytical	0.303828
0.1	0.25	0.001	3359.82	Analytical	0.272381
0.1	0.25	0.001	6158.48	Analytical	0.223184
0.1	0.25	0.001	11288.4	Analytical	0.170011
0.1	0.25	0.001	20691.4	Analytical	0.123537
0.1	0.25	0.001	37926.9	Analytical	0.0861618
0.1	0.25	0.001	69519.3	Analytical	0.0599216
0.1	0.25	0.001	127427	Analytical	0.0408504
0.1	0.25	0.001	233572	Analytical	0.0279643
0.1	0.25	0.001	428133	Analytical	0.0194186
0.1	0.25	0.001	784760	Analytical	0.0136489
0.1	0.25	0.001	1.43845e+06	Analytical	0.00948373
0.1	0.25	0.001	2.63665e+06	Analytical	0.0066885
0.1	0.25	0.001	4.83293e+06	Analytical	0.00472885
0.1	0.25	0.001	8.85867e+06	Analytical	0.00340952
0.1	0.25	0.001	1.62378e+07	Analytical	0.00245542
0.1	0.25	0.001	2.97635e+07	Analytical	0.00176931
0.1	0.25	0.001	5.45559e+07	Analytical	0.0012823
0.1	0.25	0.001	100000000	Analytical	0.000935833
0.1	0.25	0.01	1000	Analytical	0.316013
0.1	0.25	0.01	1832.98	Analytical	0.315688
0.1	0.25	0.01	3359.82	Analytical	0.315163
0.1	0.25	0.01	6158.48	Analytical	0.313548
0.1	0.25	0.01	11288.4	Analytical	0.305313
0.1	0.25	0.01	20691.4	Analytical	0.280485
0.1	0.25	0.01	37926.9	Analytical	0.238018
0.1	0.25	0.01	69519.3	Analytical	0.186797
0.1	0.25	0.01	127427	Analytical	0.138385
0.1	0.25	0.01	233572	Analytical	0.0991292
0.1	0.25	0.01	428133	Analytical	0.0698417
0.1	0.25	0.01	784760	Analytical	0.0487351
0.1	0.25	0.01	1.43845e+06	Analytical	0.0339064
0.1	0.25	0.01	2.63665e+06	Analytical	0.023616
0.1	0.25	0.01	4.83293e+06	Analytical	0.0165808
0.1	0.25	0.01	8.85867e+06	Analytical	0.0117424
0.1	0.25	0.01	1.62378e+07	Analytical	0.00835486
0.1	0.25	0.01	2.97635e+07	Analytical	0.00596546
0.1	0.25	0.01	5.45559e+07	Analytical	0.00427862
0.1	0.25	0.01	100000000	Analytical	0.00310266
0.1	0.25	0.1	1000	Analytical	0.316006
0.1	0.25	0.1	1832.98	Analytical	0.315872
0.1	0.25	0.1	3359.82	Analytical	0.31548
0.1	0.25	0.1	6158.48	Analytical	0.314887
0.1	0.25	0.1	11288.4	Analytical	0.313964
0.1	0.25	0.1	20691.4	Analytical	0.311896
0.1	0.25	0.1	37926.9	Analytical	0.307391
0.1	0.25	0.1	69519.3	Analytical	0.296724
0.1	0.25	0.1	127427	Analytical	0.27337
0.1	0.25	0.1	233572	Analytical	0.235816
0.1	0.25	0.1	428133	Analytical	0.189953
0.1	0.25	0.1	784760	Analytical	0.145098
0.1	0.25	0.1	1.43845e+06	Analytical	0.107038
0.1	0.25	0.1	2.63665e+06	Analytical	0.0771431
0.1	0.25	0.1	4.83293e+06	Analytical	0.0551078
0.1	0.25	0.1	8.85867e+06	Analytical	0.0392331
0.1	0.25	0.1	1.62378e+07	Analytical	0.0278622
0.1	0.25	0.1	2.97635e+07	Analytical	0.0198779
0.1	0.25	0.1	5.45559e+07	Analytical	0.0142015
0.1	0.25	0.1	100000000	Analytical	0.0102096
0.1	0.25	1	1000	Analytical	0.315971
0.1	0.25	1	1832.98	Analytical	0.315833
0.1	0.25	1	3359.82	Analytical	0.315631
0.1	0.25	1	6158.48	Analytical	0.315128
0.1	0.25	1	11288.4	Analytical	0.314101
0.1	0.25	1	20691.4	Analytical	0.312329
0.1	0.25	1	37926.9	Analytical	0.309046
0.1	0.25	1	69519.3	Analytical	0.303327
0.1	0.25	1	127427	Analytical	0.293717
0.1	0.25	1	233572	Analytical	0.278228
0.1	0.25	1	428133	Analytical	0.255239
0.1	0.25	1	784760	Analytical	0.224735
0.1	0.25	1	1.43845e+06	Analytical	0.189054
0.1	0.25	1	2.63665e+06	Analytical	0.152521
0.1	0.25	1	4.83293e+06	Analytical	0.119141
0.1	0.25	1	8.85867e+06	Analytical	0.0909961
0.1	0.25	1	1.62378e+07	Analytical	0.0685427
0.1	0.25	1	2.97635e+07	Analytical	0.0511592
0.1	0.25	1	5.45559e+07	Analytical	0.0380178
0.1	0.25	1	100000000	Analytical	0.0281818
0.1	0.5	0.001	1000	Analytical	0.425094
0.1	0.5	0.001	1832.98	Analytical	0.377614
0.1	0.5	0.001	3359.82	Analytical	0.306577
0.1	0.5	0.001	6158.48	Analytical	0.231314
0.1	0.5	0.001	11288.4	Analytical	0.164916
0.1	0.5	0.001	20691.4	Analytical	0.115459
0.1	0.5	0.001	37926.9	Analytical	0.079353
0.1	0.5	0.001	69519.3	Analytical	0.0546215
0.1	0.5	0.001	127427	Analytical	0.0377993
0.1	0.5	0.001	233572	Analytical	0.0260567
0.1	0.5	0.001	428133	Analytical	0.018022
0.1	0.5	0.001	784760	Analytical	0.0127741
0.1	0.5	0.001	1.43845e+06	Analytical	0.00895362
0.1	0.5	0.001	2.63665e+06	Analytical	0.00641276
0.1	0.5	0.001	4.83293e+06	Analytical	0.00461763
0.1	0.5	0.001	8.85867e+06	Analytical	0.00330069
0.1	0.5	0.001	1.62378e+07	Analytical	0.00235796
0.1	0.5	0.001	2.97635e+07	Analytical	0.00173391
0.1	0.5	0.001	5.45559e+07	Analytical	0.00124988
0.1	0.5	0.001	100000000	Analytical	0.00091689
0.1	0.5	0.01	1000	Analytical	0.446757
0.1	0.5	0.01	1832.98	Analytical	0.445711
0.1	0.5	0.01	3359.82	Analytical	0.442711
0.1	0.5	0.01	6158.48	Analytical	0.428018
0.1	0.5	0.01	11288.4	Analytical	0.389736
0.1	0.5	0.01	20691.4	Analytical	0.326433
0.1	0.5	0.01	37926.9	Analytical	0.253132
0.1	0.5	0.01	69519.3	Analytical	0.186641
0.1	0.5	0.01	127427	Analytical	0.133828
0.1	0.5	0.01	233572	Analytical	0.0938444
0.1	0.5	0.01	428133	Analytical	0.0651459
0.1	0.5	0.01	784760	Analytical	0.0455594
0.1	0.5	0.01	1.43845e+06	Analytical	0.0318633
0.1	0.5	0.01	2.63665e+06	Analytical	0.0222627
0.1	0.5	0.01	4.83293e+06	Analytical	0.0158146
0.1	0.5	0.01	8.85867e+06	Analytical	0.0112757
0.1	0.5	0.01	1.62378e+07	Analytical	0.00802278
0.1	0.5	0.01	2.97635e+07	Analytical	0.00577721
0.1	0.5	0.01	5.45559e+07	Analytical	0.00418164
0.1	0.5	0.01	100000000	Analytical	0.00303386
0.1	0.5	0.1	1000	Analytical	0.446708
0.1	0.5	0.1	1832.98	Analytical	0.446143
0.1	0.5	0.1	3359.82	Analytical	0.445419
0.1	0.5	0.1	6158.48	Analytical	0.443742
0.1	0.5	0.1	11288.4	Analytical	0.440565
0.1	0.5	0.1	20691.4	Analytical	0.433167
0.1	0.5	0.1	37926.9	Analytical	0.415615
0.1	0.5	0.1	69519.3	Analytical	0.380334
0.1	0.5	0.1	127427	Analytical	0.324552
0.1	0.5	0.1	233572	Analytical	0.259286
0.1	0.5	0.1	428133	Analytical	0.196622
0.1	0.5	0.1	784760	Analytical	0.144348
0.1	0.5	0.1	1.43845e+06	Analytical	0.10412
0.1	0.5	0.1	2.63665e+06	Analytical	0.0742154
0.1	0.5	0.1	4.83293e+06	Analytical	0.0527744
0.1	0.5	0.1	8.85867e+06	Analytical	0.0375507
0.1	0.5	0.1	1.62378e+07	Analytical	0.0268156
0.1	0.5	0.1	2.97635e+07	Analytical	0.0191699
0.1	0.5	0.1	5.45559e+07	Analytical	0.0137686
0.1	0.5	0.1	100000000	Analytical	0.00994499
0.1	0.5	1	1000	Analytical	0.44656
0.1	0.5	1	1832.98	Analytical	0.446262
0.1	0.5	1	3359.82	Analytical	0.445394
0.1	0.5	1	6158.48	Analytical	0.4438
0.1	0.5	1	11288.4	Analytical	0.441023
0.1	0.5	1	20691.4	Analytical	0.436064
0.1	0.5	1	37926.9	Analytical	0.427387
0.1	0.5	1	69519.3	Analytical	0.41278
0.1	0.5	1	127427	Analytical	0.389375
0.1	0.5	1	233572	Analytical	0.355304
0.1	0.5	1	428133	Analytical	0.310791
0.1	0.5	1	784760	Analytical	0.259941
0.1	0.5	1	1.43845e+06	Analytical	0.208636
0.1	0.5	1	2.63665e+06	Analytical	0.162295
0.1	0.5	1	4.83293e+06	Analytical	0.123662
0.1	0.5	1	8.85867e+06	Analytical	0.0929532
0.1	0.5	1	1.62378e+07	Analytical	0.0693339
0.1	0.5	1	2.97635e+07	Analytical	0.0514962
0.1	0.5	1	5.45559e+07	Analytical	0.0381502
0.1	0.5	1	100000000	Analytical	0.0282237
0.1	0.8	0.001	1000	Analytical	0.494668
0.1	0.8	0.001	1832.98	Analytical	0.407367
0.1	0.8	0.001	3359.82	Analytical	0.311629
0.1	0.8	0.001	6158.48	Analytical	0.226219
0.1	0.8	0.001	11288.4	Analytical	0.158165
0.1	0.8	0.001	20691.4	Analytical	0.109117
0.1	0.8	0.001	37926.9	Analytical	0.0760692
0.1	0.8	0.001	69519.3	Analytical	0.0519616
0.1	0.8	0.001	127427	Analytical	0.0359453
0.1	0.8	0.001	233572	Analytical	0.0250237
0.1	0.8	0.001	428133	Analytical	0.0172661
0.1	0.8	0.001	784760	Analytical	0.0123437
0.1	0.8	0.001	1.43845e+06	Analytical	0.0088322
0.1	0.8	0.001	2.63665e+06	Analytical	0.00625552
0.1	0.8	0.001	4.83293e+06	Analytical	0.00449413
0.1	0.8	0.001	8.85867e+06	Analytical	0.00324706
0.1	0.8	0.001	1.62378e+07	Analytical	0.00234385
0.1	0.8	0.001	2.97635e+07	Analytical	0.0017225
0.1	0.8	0.001	5.45559e+07	Analytical	0.00126099
0.1	0.8	0.001	100000000	Analytical	0.000918949
0.1	0.8	0.01	1000	Analytical	0.564067
0.1	0.8	0.01	1832.98	Analytical	0.561293
0.1	0.8	0.01	3359.82	Analytical	0.548122
0.1	0.8	0.01	6158.48	Analytical	0.506531
0.1	0.8	0.01	11288.4	Analytical	0.43294
0.1	0.8	0.01	20691.4	Analytical	0.341151
0.1	0.8	0.01	37926.9	Analytical	0.253977
0.1	0.8	0.01	69519.3	Analytical	0.182441
0.1	0.8	0.01	127427	Analytical	0.128043
0.1	0.8	0.01	233572	Analytical	0.0896409
0.1	0.8	0.01	428133	Analytical	0.0624657
0.1	0.8	0.01	784760	Analytical	0.043688
0.1	0.8	0.01	1.43845e+06	Analytical	0.0305676
0.1	0.8	0.01	2.63665e+06	Analytical	0.0215737
0.1	0.8	0.01	4.83293e+06	Analytical	0.015311
0.1	0.8	0.01	8.85867e+06	Analytical	0.0109379
0.1	0.8	0.01	1.62378e+07	Analytical	0.00785478
0.1	0.8	0.01	2.97635e+07	Analytical	0.00567245
0.1	0.8	0.01	5.45559e+07	Analytical	0.00409985
0.1	0.8	0.01	100000000	Analytical	0.00299022
0.1	0.8	0.1	1000	Analytical	0.56457
0.1	0.8	0.1	1832.98	Analytical	0.563604
0.1	0.8	0.1	3359.82	Analytical	0.561777
0.1	0.8	0.1	6158.48	Analytical	0.558483
0.1	0.8	0.1	11288.4	Analytical	0.550832
0.1	0.8	0.1	20691.4	Analytical	0.532724
0.1	0.8	0.1	37926.9	Analytical	0.493439
0.1	0.8	0.1	69519.3	Analytical	0.427828
0.1	0.8	0.1	127427	Analytical	0.346391
0.1	0.8	0.1	233572	Analytical	0.265654
0.1	0.8	0.1	428133	Analytical	0.196219
0.1	0.8	0.1	784760	Analytical	0.141913
0.1	0.8	0.1	1.43845e+06	Analytical	0.101256
0.1	0.8	0.1	2.63665e+06	Analytical	0.0720191
0.1	0.8	0.1	4.83293e+06	Analytical	0.0512529
0.1	0.8	0.1	8.85867e+06	Analytical	0.0365369
0.1	0.8	0.1	1.62378e+07	Analytical	0.02615
0.1	0.8	0.1	2.97635e+07	Analytical	0.0187571
0.1	0.8	0.1	5.45559e+07	Analytical	0.0135327
0.1	0.8	0.1	100000000	Analytical	0.00977528
0.1	0.8	1	1000	Analytical	0.564418
0.1	0.8	1	1832.98	Analytical	0.563611
0.1	0.8	1	3359.82	Analytical	0.561886
0.1	0.8	1	6158.48	Analytical	0.558628
0.1	0.8	1	11288.4	Analytical	0.553614
0.1	0.8	1	20691.4	Analytical	0.543734
0.1	0.8	1	37926.9	Analytical	0.527031
0.1	0.8	1	69519.3	Analytical	0.50035
0.1	0.8	1	127427	Analytical	0.460429
0.1	0.8	1	233572	Analytical	0.406753
0.1	0.8	1	428133	Analytical	0.343495
0.1	0.8	1	784760	Analytical	0.277959
0.1	0.8	1	1.43845e+06	Analytical	0.217631
0.1	0.8	1	2.63665e+06	Analytical	0.166481
0.1	0.8	1	4.83293e+06	Analytical	0.125437
0.1	0.8	1	8.85867e+06	Analytical	0.0937056
0.1	0.8	1	1.62378e+07	Analytical	0.0696629
0.1	0.8	1	2.97635e+07	Analytical	0.0516449
0.1	0.8	1	5.45559e+07	Analytical	0.0382136
0.1	0.8	1	100000000	Analytical	0.0282366
