# Supplementary material for: Bayesian approach to assessing population differences in genetic risk of disease with application to prostate cancer
Source: PLoS Genet. 2024 Apr 17;20(4):e1011212. doi: 10.1371/journal.pgen.1011212 (PMC11023298; doi:10.1371/journal.pgen.1011212)
Supplement: S7 Spreadsheet — (XLSX) [file pgen.1011212.s016.xlsx]

## Sheet: Panel A
h2	M	Fst	N	Method	Posterior sd
0.1	200000	0.1	1000	LDpred2-grid	0.199913
0.1	200000	0.1	3593.81	LDpred2-grid	0.200049
0.1	200000	0.1	12915.5	LDpred2-grid	0.199677
0.1	200000	0.1	46415.9	LDpred2-grid	0.197682
0.1	200000	0.1	166810	LDpred2-grid	0.192369
0.1	200000	0.1	599484	LDpred2-grid	0.175801
0.1	200000	0.1	2.15443e+06	LDpred2-grid	0.13879
0.1	200000	0.1	7.74264e+06	LDpred2-grid	0.090677
0.1	200000	0.1	2.78256e+07	LDpred2-grid	0.0518737
0.1	200000	0.1	100000000	LDpred2-grid	0.0279891
0.5	200000	0.1	1000	LDpred2-grid	0.446713
0.5	200000	0.1	3593.81	LDpred2-grid	0.446436
0.5	200000	0.1	12915.5	LDpred2-grid	0.439517
0.5	200000	0.1	46415.9	LDpred2-grid	0.424482
0.5	200000	0.1	166810	LDpred2-grid	0.376012
0.5	200000	0.1	599484	LDpred2-grid	0.283873
0.5	200000	0.1	2.15443e+06	LDpred2-grid	0.176849
0.5	200000	0.1	7.74264e+06	LDpred2-grid	0.0993166
0.5	200000	0.1	2.78256e+07	LDpred2-grid	0.0536255
0.5	200000	0.1	100000000	LDpred2-grid	0.0283422
0.8	200000	0.1	1000	LDpred2-grid	0.563775
0.8	200000	0.1	3593.81	LDpred2-grid	0.560666
0.8	200000	0.1	12915.5	LDpred2-grid	0.551803
0.8	200000	0.1	46415.9	LDpred2-grid	0.518969
0.8	200000	0.1	166810	LDpred2-grid	0.439754
0.8	200000	0.1	599484	LDpred2-grid	0.306632
0.8	200000	0.1	2.15443e+06	LDpred2-grid	0.182502
0.8	200000	0.1	7.74264e+06	LDpred2-grid	0.100373
0.8	200000	0.1	2.78256e+07	LDpred2-grid	0.0534007
0.8	200000	0.1	100000000	LDpred2-grid	0.0282475
0.1	200000	0.1	1000	Closed-form expression	0.19995
0.1	200000	0.1	1011.59	Closed-form expression	0.199949
0.1	200000	0.1	1023.32	Closed-form expression	0.199949
0.1	200000	0.1	1035.18	Closed-form expression	0.199948
0.1	200000	0.1	1047.18	Closed-form expression	0.199948
0.1	200000	0.1	1059.31	Closed-form expression	0.199947
0.1	200000	0.1	1071.59	Closed-form expression	0.199946
0.1	200000	0.1	1084.01	Closed-form expression	0.199946
0.1	200000	0.1	1096.58	Closed-form expression	0.199945
0.1	200000	0.1	1109.29	Closed-form expression	0.199945
0.1	200000	0.1	1122.15	Closed-form expression	0.199944
0.1	200000	0.1	1135.15	Closed-form expression	0.199943
0.1	200000	0.1	1148.31	Closed-form expression	0.199943
0.1	200000	0.1	1161.62	Closed-form expression	0.199942
0.1	200000	0.1	1175.09	Closed-form expression	0.199941
0.1	200000	0.1	1188.71	Closed-form expression	0.199941
0.1	200000	0.1	1202.49	Closed-form expression	0.19994
0.1	200000	0.1	1216.42	Closed-form expression	0.199939
0.1	200000	0.1	1230.52	Closed-form expression	0.199939
0.1	200000	0.1	1244.79	Closed-form expression	0.199938
0.1	200000	0.1	1259.22	Closed-form expression	0.199937
0.1	200000	0.1	1273.81	Closed-form expression	0.199936
0.1	200000	0.1	1288.58	Closed-form expression	0.199936
0.1	200000	0.1	1303.51	Closed-form expression	0.199935
0.1	200000	0.1	1318.62	Closed-form expression	0.199934
0.1	200000	0.1	1333.91	Closed-form expression	0.199933
0.1	200000	0.1	1349.37	Closed-form expression	0.199933
0.1	200000	0.1	1365.01	Closed-form expression	0.199932
0.1	200000	0.1	1380.83	Closed-form expression	0.199931
0.1	200000	0.1	1396.84	Closed-form expression	0.19993
0.1	200000	0.1	1413.03	Closed-form expression	0.199929
0.1	200000	0.1	1429.4	Closed-form expression	0.199929
0.1	200000	0.1	1445.97	Closed-form expression	0.199928
0.1	200000	0.1	1462.73	Closed-form expression	0.199927
0.1	200000	0.1	1479.69	Closed-form expression	0.199926
0.1	200000	0.1	1496.84	Closed-form expression	0.199925
0.1	200000	0.1	1514.19	Closed-form expression	0.199924
0.1	200000	0.1	1531.74	Closed-form expression	0.199923
0.1	200000	0.1	1549.5	Closed-form expression	0.199923
0.1	200000	0.1	1567.46	Closed-form expression	0.199922
0.1	200000	0.1	1585.62	Closed-form expression	0.199921
0.1	200000	0.1	1604	Closed-form expression	0.19992
0.1	200000	0.1	1622.6	Closed-form expression	0.199919
0.1	200000	0.1	1641.4	Closed-form expression	0.199918
0.1	200000	0.1	1660.43	Closed-form expression	0.199917
0.1	200000	0.1	1679.67	Closed-form expression	0.199916
0.1	200000	0.1	1699.14	Closed-form expression	0.199915
0.1	200000	0.1	1718.84	Closed-form expression	0.199914
0.1	200000	0.1	1738.76	Closed-form expression	0.199913
0.1	200000	0.1	1758.92	Closed-form expression	0.199912
0.1	200000	0.1	1779.3	Closed-form expression	0.199911
0.1	200000	0.1	1799.93	Closed-form expression	0.19991
0.1	200000	0.1	1820.79	Closed-form expression	0.199909
0.1	200000	0.1	1841.9	Closed-form expression	0.199908
0.1	200000	0.1	1863.25	Closed-form expression	0.199907
0.1	200000	0.1	1884.84	Closed-form expression	0.199906
0.1	200000	0.1	1906.69	Closed-form expression	0.199905
0.1	200000	0.1	1928.79	Closed-form expression	0.199904
0.1	200000	0.1	1951.15	Closed-form expression	0.199903
0.1	200000	0.1	1973.76	Closed-form expression	0.199901
0.1	200000	0.1	1996.64	Closed-form expression	0.1999
0.1	200000	0.1	2019.79	Closed-form expression	0.199899
0.1	200000	0.1	2043.2	Closed-form expression	0.199898
0.1	200000	0.1	2066.88	Closed-form expression	0.199897
0.1	200000	0.1	2090.84	Closed-form expression	0.199896
0.1	200000	0.1	2115.07	Closed-form expression	0.199894
0.1	200000	0.1	2139.59	Closed-form expression	0.199893
0.1	200000	0.1	2164.39	Closed-form expression	0.199892
0.1	200000	0.1	2189.48	Closed-form expression	0.199891
0.1	200000	0.1	2214.86	Closed-form expression	0.199889
0.1	200000	0.1	2240.53	Closed-form expression	0.199888
0.1	200000	0.1	2266.5	Closed-form expression	0.199887
0.1	200000	0.1	2292.77	Closed-form expression	0.199885
0.1	200000	0.1	2319.35	Closed-form expression	0.199884
0.1	200000	0.1	2346.23	Closed-form expression	0.199883
0.1	200000	0.1	2373.42	Closed-form expression	0.199881
0.1	200000	0.1	2400.93	Closed-form expression	0.19988
0.1	200000	0.1	2428.76	Closed-form expression	0.199879
0.1	200000	0.1	2456.92	Closed-form expression	0.199877
0.1	200000	0.1	2485.39	Closed-form expression	0.199876
0.1	200000	0.1	2514.2	Closed-form expression	0.199874
0.1	200000	0.1	2543.35	Closed-form expression	0.199873
0.1	200000	0.1	2572.83	Closed-form expression	0.199871
0.1	200000	0.1	2602.65	Closed-form expression	0.19987
0.1	200000	0.1	2632.82	Closed-form expression	0.199868
0.1	200000	0.1	2663.33	Closed-form expression	0.199867
0.1	200000	0.1	2694.2	Closed-form expression	0.199865
0.1	200000	0.1	2725.43	Closed-form expression	0.199864
0.1	200000	0.1	2757.02	Closed-form expression	0.199862
0.1	200000	0.1	2788.98	Closed-form expression	0.199861
0.1	200000	0.1	2821.31	Closed-form expression	0.199859
0.1	200000	0.1	2854.01	Closed-form expression	0.199857
0.1	200000	0.1	2887.09	Closed-form expression	0.199856
0.1	200000	0.1	2920.56	Closed-form expression	0.199854
0.1	200000	0.1	2954.41	Closed-form expression	0.199852
0.1	200000	0.1	2988.65	Closed-form expression	0.199851
0.1	200000	0.1	3023.29	Closed-form expression	0.199849
0.1	200000	0.1	3058.34	Closed-form expression	0.199847
0.1	200000	0.1	3093.79	Closed-form expression	0.199845
0.1	200000	0.1	3129.65	Closed-form expression	0.199844
0.1	200000	0.1	3165.92	Closed-form expression	0.199842
0.1	200000	0.1	3202.62	Closed-form expression	0.19984
0.1	200000	0.1	3239.74	Closed-form expression	0.199838
0.1	200000	0.1	3277.29	Closed-form expression	0.199836
0.1	200000	0.1	3315.28	Closed-form expression	0.199834
0.1	200000	0.1	3353.71	Closed-form expression	0.199833
0.1	200000	0.1	3392.58	Closed-form expression	0.199831
0.1	200000	0.1	3431.91	Closed-form expression	0.199829
0.1	200000	0.1	3471.69	Closed-form expression	0.199827
0.1	200000	0.1	3511.93	Closed-form expression	0.199825
0.1	200000	0.1	3552.63	Closed-form expression	0.199823
0.1	200000	0.1	3593.81	Closed-form expression	0.199821
0.1	200000	0.1	3635.47	Closed-form expression	0.199818
0.1	200000	0.1	3677.61	Closed-form expression	0.199816
0.1	200000	0.1	3720.24	Closed-form expression	0.199814
0.1	200000	0.1	3763.36	Closed-form expression	0.199812
0.1	200000	0.1	3806.98	Closed-form expression	0.19981
0.1	200000	0.1	3851.11	Closed-form expression	0.199808
0.1	200000	0.1	3895.75	Closed-form expression	0.199805
0.1	200000	0.1	3940.9	Closed-form expression	0.199803
0.1	200000	0.1	3986.58	Closed-form expression	0.199801
0.1	200000	0.1	4032.79	Closed-form expression	0.199799
0.1	200000	0.1	4079.53	Closed-form expression	0.199796
0.1	200000	0.1	4126.82	Closed-form expression	0.199794
0.1	200000	0.1	4174.66	Closed-form expression	0.199792
0.1	200000	0.1	4223.04	Closed-form expression	0.199789
0.1	200000	0.1	4271.99	Closed-form expression	0.199787
0.1	200000	0.1	4321.51	Closed-form expression	0.199784
0.1	200000	0.1	4371.6	Closed-form expression	0.199782
0.1	200000	0.1	4422.27	Closed-form expression	0.199779
0.1	200000	0.1	4473.53	Closed-form expression	0.199777
0.1	200000	0.1	4525.39	Closed-form expression	0.199774
0.1	200000	0.1	4577.84	Closed-form expression	0.199772
0.1	200000	0.1	4630.9	Closed-form expression	0.199769
0.1	200000	0.1	4684.58	Closed-form expression	0.199766
0.1	200000	0.1	4738.88	Closed-form expression	0.199763
0.1	200000	0.1	4793.81	Closed-form expression	0.199761
0.1	200000	0.1	4849.37	Closed-form expression	0.199758
0.1	200000	0.1	4905.58	Closed-form expression	0.199755
0.1	200000	0.1	4962.44	Closed-form expression	0.199752
0.1	200000	0.1	5019.97	Closed-form expression	0.199749
0.1	200000	0.1	5078.15	Closed-form expression	0.199747
0.1	200000	0.1	5137.01	Closed-form expression	0.199744
0.1	200000	0.1	5196.56	Closed-form expression	0.199741
0.1	200000	0.1	5256.79	Closed-form expression	0.199738
0.1	200000	0.1	5317.72	Closed-form expression	0.199735
0.1	200000	0.1	5379.36	Closed-form expression	0.199732
0.1	200000	0.1	5441.71	Closed-form expression	0.199728
0.1	200000	0.1	5504.79	Closed-form expression	0.199725
0.1	200000	0.1	5568.6	Closed-form expression	0.199722
0.1	200000	0.1	5633.14	Closed-form expression	0.199719
0.1	200000	0.1	5698.44	Closed-form expression	0.199716
0.1	200000	0.1	5764.49	Closed-form expression	0.199712
0.1	200000	0.1	5831.31	Closed-form expression	0.199709
0.1	200000	0.1	5898.9	Closed-form expression	0.199706
0.1	200000	0.1	5967.27	Closed-form expression	0.199702
0.1	200000	0.1	6036.44	Closed-form expression	0.199699
0.1	200000	0.1	6106.41	Closed-form expression	0.199695
0.1	200000	0.1	6177.19	Closed-form expression	0.199692
0.1	200000	0.1	6248.79	Closed-form expression	0.199688
0.1	200000	0.1	6321.22	Closed-form expression	0.199685
0.1	200000	0.1	6394.49	Closed-form expression	0.199681
0.1	200000	0.1	6468.61	Closed-form expression	0.199677
0.1	200000	0.1	6543.59	Closed-form expression	0.199674
0.1	200000	0.1	6619.43	Closed-form expression	0.19967
0.1	200000	0.1	6696.16	Closed-form expression	0.199666
0.1	200000	0.1	6773.78	Closed-form expression	0.199662
0.1	200000	0.1	6852.29	Closed-form expression	0.199658
0.1	200000	0.1	6931.72	Closed-form expression	0.199654
0.1	200000	0.1	7012.06	Closed-form expression	0.19965
0.1	200000	0.1	7093.34	Closed-form expression	0.199646
0.1	200000	0.1	7175.56	Closed-form expression	0.199642
0.1	200000	0.1	7258.73	Closed-form expression	0.199638
0.1	200000	0.1	7342.87	Closed-form expression	0.199634
0.1	200000	0.1	7427.98	Closed-form expression	0.19963
0.1	200000	0.1	7514.08	Closed-form expression	0.199625
0.1	200000	0.1	7601.18	Closed-form expression	0.199621
0.1	200000	0.1	7689.28	Closed-form expression	0.199617
0.1	200000	0.1	7778.41	Closed-form expression	0.199612
0.1	200000	0.1	7868.57	Closed-form expression	0.199608
0.1	200000	0.1	7959.78	Closed-form expression	0.199603
0.1	200000	0.1	8052.04	Closed-form expression	0.199599
0.1	200000	0.1	8145.37	Closed-form expression	0.199594
0.1	200000	0.1	8239.79	Closed-form expression	0.199589
0.1	200000	0.1	8335.29	Closed-form expression	0.199585
0.1	200000	0.1	8431.91	Closed-form expression	0.19958
0.1	200000	0.1	8529.64	Closed-form expression	0.199575
0.1	200000	0.1	8628.51	Closed-form expression	0.19957
0.1	200000	0.1	8728.53	Closed-form expression	0.199565
0.1	200000	0.1	8829.7	Closed-form expression	0.19956
0.1	200000	0.1	8932.05	Closed-form expression	0.199555
0.1	200000	0.1	9035.58	Closed-form expression	0.19955
0.1	200000	0.1	9140.31	Closed-form expression	0.199545
0.1	200000	0.1	9246.26	Closed-form expression	0.199539
0.1	200000	0.1	9353.43	Closed-form expression	0.199534
0.1	200000	0.1	9461.85	Closed-form expression	0.199529
0.1	200000	0.1	9571.52	Closed-form expression	0.199523
0.1	200000	0.1	9682.47	Closed-form expression	0.199518
0.1	200000	0.1	9794.7	Closed-form expression	0.199512
0.1	200000	0.1	9908.23	Closed-form expression	0.199506
0.1	200000	0.1	10023.1	Closed-form expression	0.199501
0.1	200000	0.1	10139.3	Closed-form expression	0.199495
0.1	200000	0.1	10256.8	Closed-form expression	0.199489
0.1	200000	0.1	10375.7	Closed-form expression	0.199483
0.1	200000	0.1	10495.9	Closed-form expression	0.199477
0.1	200000	0.1	10617.6	Closed-form expression	0.199471
0.1	200000	0.1	10740.7	Closed-form expression	0.199465
0.1	200000	0.1	10865.2	Closed-form expression	0.199459
0.1	200000	0.1	10991.1	Closed-form expression	0.199453
0.1	200000	0.1	11118.5	Closed-form expression	0.199446
0.1	200000	0.1	11247.4	Closed-form expression	0.19944
0.1	200000	0.1	11377.7	Closed-form expression	0.199434
0.1	200000	0.1	11509.6	Closed-form expression	0.199427
0.1	200000	0.1	11643	Closed-form expression	0.19942
0.1	200000	0.1	11778	Closed-form expression	0.199414
0.1	200000	0.1	11914.5	Closed-form expression	0.199407
0.1	200000	0.1	12052.6	Closed-form expression	0.1994
0.1	200000	0.1	12192.3	Closed-form expression	0.199393
0.1	200000	0.1	12333.6	Closed-form expression	0.199386
0.1	200000	0.1	12476.6	Closed-form expression	0.199379
0.1	200000	0.1	12621.2	Closed-form expression	0.199372
0.1	200000	0.1	12767.5	Closed-form expression	0.199365
0.1	200000	0.1	12915.5	Closed-form expression	0.199357
0.1	200000	0.1	13065.2	Closed-form expression	0.19935
0.1	200000	0.1	13216.6	Closed-form expression	0.199342
0.1	200000	0.1	13369.8	Closed-form expression	0.199335
0.1	200000	0.1	13524.8	Closed-form expression	0.199327
0.1	200000	0.1	13681.6	Closed-form expression	0.199319
0.1	200000	0.1	13840.2	Closed-form expression	0.199312
0.1	200000	0.1	14000.6	Closed-form expression	0.199304
0.1	200000	0.1	14162.9	Closed-form expression	0.199296
0.1	200000	0.1	14327	Closed-form expression	0.199287
0.1	200000	0.1	14493.1	Closed-form expression	0.199279
0.1	200000	0.1	14661.1	Closed-form expression	0.199271
0.1	200000	0.1	14831	Closed-form expression	0.199263
0.1	200000	0.1	15002.9	Closed-form expression	0.199254
0.1	200000	0.1	15176.8	Closed-form expression	0.199245
0.1	200000	0.1	15352.8	Closed-form expression	0.199237
0.1	200000	0.1	15530.7	Closed-form expression	0.199228
0.1	200000	0.1	15710.7	Closed-form expression	0.199219
0.1	200000	0.1	15892.8	Closed-form expression	0.19921
0.1	200000	0.1	16077	Closed-form expression	0.199201
0.1	200000	0.1	16263.4	Closed-form expression	0.199192
0.1	200000	0.1	16451.9	Closed-form expression	0.199182
0.1	200000	0.1	16642.6	Closed-form expression	0.199173
0.1	200000	0.1	16835.5	Closed-form expression	0.199164
0.1	200000	0.1	17030.7	Closed-form expression	0.199154
0.1	200000	0.1	17228.1	Closed-form expression	0.199144
0.1	200000	0.1	17427.7	Closed-form expression	0.199134
0.1	200000	0.1	17629.8	Closed-form expression	0.199124
0.1	200000	0.1	17834.1	Closed-form expression	0.199114
0.1	200000	0.1	18040.8	Closed-form expression	0.199104
0.1	200000	0.1	18249.9	Closed-form expression	0.199094
0.1	200000	0.1	18461.5	Closed-form expression	0.199083
0.1	200000	0.1	18675.5	Closed-form expression	0.199073
0.1	200000	0.1	18891.9	Closed-form expression	0.199062
0.1	200000	0.1	19110.9	Closed-form expression	0.199051
0.1	200000	0.1	19332.4	Closed-form expression	0.19904
0.1	200000	0.1	19556.5	Closed-form expression	0.199029
0.1	200000	0.1	19783.2	Closed-form expression	0.199018
0.1	200000	0.1	20012.5	Closed-form expression	0.199007
0.1	200000	0.1	20244.5	Closed-form expression	0.198995
0.1	200000	0.1	20479.1	Closed-form expression	0.198984
0.1	200000	0.1	20716.5	Closed-form expression	0.198972
0.1	200000	0.1	20956.6	Closed-form expression	0.19896
0.1	200000	0.1	21199.5	Closed-form expression	0.198948
0.1	200000	0.1	21445.3	Closed-form expression	0.198936
0.1	200000	0.1	21693.8	Closed-form expression	0.198924
0.1	200000	0.1	21945.3	Closed-form expression	0.198912
0.1	200000	0.1	22199.7	Closed-form expression	0.198899
0.1	200000	0.1	22457	Closed-form expression	0.198887
0.1	200000	0.1	22717.3	Closed-form expression	0.198874
0.1	200000	0.1	22980.6	Closed-form expression	0.198861
0.1	200000	0.1	23247	Closed-form expression	0.198848
0.1	200000	0.1	23516.4	Closed-form expression	0.198834
0.1	200000	0.1	23789	Closed-form expression	0.198821
0.1	200000	0.1	24064.8	Closed-form expression	0.198808
0.1	200000	0.1	24343.7	Closed-form expression	0.198794
0.1	200000	0.1	24625.9	Closed-form expression	0.19878
0.1	200000	0.1	24911.3	Closed-form expression	0.198766
0.1	200000	0.1	25200	Closed-form expression	0.198752
0.1	200000	0.1	25492.1	Closed-form expression	0.198737
0.1	200000	0.1	25787.6	Closed-form expression	0.198723
0.1	200000	0.1	26086.5	Closed-form expression	0.198708
0.1	200000	0.1	26388.9	Closed-form expression	0.198693
0.1	200000	0.1	26694.8	Closed-form expression	0.198678
0.1	200000	0.1	27004.2	Closed-form expression	0.198663
0.1	200000	0.1	27317.2	Closed-form expression	0.198648
0.1	200000	0.1	27633.9	Closed-form expression	0.198632
0.1	200000	0.1	27954.2	Closed-form expression	0.198617
0.1	200000	0.1	28278.2	Closed-form expression	0.198601
0.1	200000	0.1	28606	Closed-form expression	0.198585
0.1	200000	0.1	28937.5	Closed-form expression	0.198569
0.1	200000	0.1	29272.9	Closed-form expression	0.198552
0.1	200000	0.1	29612.3	Closed-form expression	0.198536
0.1	200000	0.1	29955.5	Closed-form expression	0.198519
0.1	200000	0.1	30302.7	Closed-form expression	0.198502
0.1	200000	0.1	30654	Closed-form expression	0.198485
0.1	200000	0.1	31009.3	Closed-form expression	0.198467
0.1	200000	0.1	31368.7	Closed-form expression	0.19845
0.1	200000	0.1	31732.3	Closed-form expression	0.198432
0.1	200000	0.1	32100.1	Closed-form expression	0.198414
0.1	200000	0.1	32472.2	Closed-form expression	0.198396
0.1	200000	0.1	32848.6	Closed-form expression	0.198378
0.1	200000	0.1	33229.3	Closed-form expression	0.198359
0.1	200000	0.1	33614.5	Closed-form expression	0.19834
0.1	200000	0.1	34004.1	Closed-form expression	0.198321
0.1	200000	0.1	34398.3	Closed-form expression	0.198302
0.1	200000	0.1	34797	Closed-form expression	0.198283
0.1	200000	0.1	35200.3	Closed-form expression	0.198263
0.1	200000	0.1	35608.3	Closed-form expression	0.198243
0.1	200000	0.1	36021.1	Closed-form expression	0.198223
0.1	200000	0.1	36438.6	Closed-form expression	0.198203
0.1	200000	0.1	36861	Closed-form expression	0.198182
0.1	200000	0.1	37288.2	Closed-form expression	0.198161
0.1	200000	0.1	37720.4	Closed-form expression	0.19814
0.1	200000	0.1	38157.6	Closed-form expression	0.198119
0.1	200000	0.1	38599.9	Closed-form expression	0.198097
0.1	200000	0.1	39047.4	Closed-form expression	0.198076
0.1	200000	0.1	39500	Closed-form expression	0.198054
0.1	200000	0.1	39957.8	Closed-form expression	0.198032
0.1	200000	0.1	40421	Closed-form expression	0.198009
0.1	200000	0.1	40889.5	Closed-form expression	0.197986
0.1	200000	0.1	41363.4	Closed-form expression	0.197963
0.1	200000	0.1	41842.9	Closed-form expression	0.19794
0.1	200000	0.1	42327.9	Closed-form expression	0.197917
0.1	200000	0.1	42818.5	Closed-form expression	0.197893
0.1	200000	0.1	43314.8	Closed-form expression	0.197869
0.1	200000	0.1	43816.9	Closed-form expression	0.197845
0.1	200000	0.1	44324.8	Closed-form expression	0.19782
0.1	200000	0.1	44838.6	Closed-form expression	0.197795
0.1	200000	0.1	45358.3	Closed-form expression	0.19777
0.1	200000	0.1	45884	Closed-form expression	0.197745
0.1	200000	0.1	46415.9	Closed-form expression	0.197719
0.1	200000	0.1	46953.9	Closed-form expression	0.197693
0.1	200000	0.1	47498.1	Closed-form expression	0.197667
0.1	200000	0.1	48048.7	Closed-form expression	0.19764
0.1	200000	0.1	48605.6	Closed-form expression	0.197613
0.1	200000	0.1	49169	Closed-form expression	0.197586
0.1	200000	0.1	49739	Closed-form expression	0.197558
0.1	200000	0.1	50315.5	Closed-form expression	0.197531
0.1	200000	0.1	50898.7	Closed-form expression	0.197503
0.1	200000	0.1	51488.7	Closed-form expression	0.197474
0.1	200000	0.1	52085.5	Closed-form expression	0.197446
0.1	200000	0.1	52689.2	Closed-form expression	0.197416
0.1	200000	0.1	53299.9	Closed-form expression	0.197387
0.1	200000	0.1	53917.7	Closed-form expression	0.197357
0.1	200000	0.1	54542.7	Closed-form expression	0.197327
0.1	200000	0.1	55174.9	Closed-form expression	0.197297
0.1	200000	0.1	55814.5	Closed-form expression	0.197266
0.1	200000	0.1	56461.4	Closed-form expression	0.197235
0.1	200000	0.1	57115.9	Closed-form expression	0.197204
0.1	200000	0.1	57777.9	Closed-form expression	0.197172
0.1	200000	0.1	58447.6	Closed-form expression	0.19714
0.1	200000	0.1	59125.1	Closed-form expression	0.197108
0.1	200000	0.1	59810.4	Closed-form expression	0.197075
0.1	200000	0.1	60503.7	Closed-form expression	0.197042
0.1	200000	0.1	61205	Closed-form expression	0.197008
0.1	200000	0.1	61914.4	Closed-form expression	0.196974
0.1	200000	0.1	62632.1	Closed-form expression	0.19694
0.1	200000	0.1	63358	Closed-form expression	0.196905
0.1	200000	0.1	64092.4	Closed-form expression	0.19687
0.1	200000	0.1	64835.3	Closed-form expression	0.196835
0.1	200000	0.1	65586.9	Closed-form expression	0.196799
0.1	200000	0.1	66347.1	Closed-form expression	0.196763
0.1	200000	0.1	67116.1	Closed-form expression	0.196726
0.1	200000	0.1	67894.1	Closed-form expression	0.196689
0.1	200000	0.1	68681	Closed-form expression	0.196652
0.1	200000	0.1	69477.1	Closed-form expression	0.196614
0.1	200000	0.1	70282.4	Closed-form expression	0.196576
0.1	200000	0.1	71097.1	Closed-form expression	0.196537
0.1	200000	0.1	71921.2	Closed-form expression	0.196498
0.1	200000	0.1	72754.8	Closed-form expression	0.196459
0.1	200000	0.1	73598.1	Closed-form expression	0.196419
0.1	200000	0.1	74451.2	Closed-form expression	0.196378
0.1	200000	0.1	75314.2	Closed-form expression	0.196337
0.1	200000	0.1	76187.2	Closed-form expression	0.196296
0.1	200000	0.1	77070.3	Closed-form expression	0.196254
0.1	200000	0.1	77963.6	Closed-form expression	0.196212
0.1	200000	0.1	78867.3	Closed-form expression	0.19617
0.1	200000	0.1	79781.4	Closed-form expression	0.196126
0.1	200000	0.1	80706.2	Closed-form expression	0.196083
0.1	200000	0.1	81641.7	Closed-form expression	0.196039
0.1	200000	0.1	82588	Closed-form expression	0.195994
0.1	200000	0.1	83545.3	Closed-form expression	0.195949
0.1	200000	0.1	84513.7	Closed-form expression	0.195904
0.1	200000	0.1	85493.3	Closed-form expression	0.195858
0.1	200000	0.1	86484.2	Closed-form expression	0.195811
0.1	200000	0.1	87486.7	Closed-form expression	0.195764
0.1	200000	0.1	88500.7	Closed-form expression	0.195717
0.1	200000	0.1	89526.6	Closed-form expression	0.195669
0.1	200000	0.1	90564.3	Closed-form expression	0.19562
0.1	200000	0.1	91614	Closed-form expression	0.195571
0.1	200000	0.1	92675.9	Closed-form expression	0.195521
0.1	200000	0.1	93750.2	Closed-form expression	0.195471
0.1	200000	0.1	94836.8	Closed-form expression	0.19542
0.1	200000	0.1	95936.1	Closed-form expression	0.195369
0.1	200000	0.1	97048.1	Closed-form expression	0.195317
0.1	200000	0.1	98173	Closed-form expression	0.195265
0.1	200000	0.1	99310.9	Closed-form expression	0.195212
0.1	200000	0.1	100462	Closed-form expression	0.195159
0.1	200000	0.1	101627	Closed-form expression	0.195104
0.1	200000	0.1	102804	Closed-form expression	0.19505
0.1	200000	0.1	103996	Closed-form expression	0.194995
0.1	200000	0.1	105202	Closed-form expression	0.194939
0.1	200000	0.1	106421	Closed-form expression	0.194882
0.1	200000	0.1	107654	Closed-form expression	0.194825
0.1	200000	0.1	108902	Closed-form expression	0.194768
0.1	200000	0.1	110165	Closed-form expression	0.194709
0.1	200000	0.1	111442	Closed-form expression	0.19465
0.1	200000	0.1	112733	Closed-form expression	0.194591
0.1	200000	0.1	114040	Closed-form expression	0.194531
0.1	200000	0.1	115362	Closed-form expression	0.19447
0.1	200000	0.1	116699	Closed-form expression	0.194409
0.1	200000	0.1	118052	Closed-form expression	0.194346
0.1	200000	0.1	119420	Closed-form expression	0.194284
0.1	200000	0.1	120804	Closed-form expression	0.19422
0.1	200000	0.1	122204	Closed-form expression	0.194156
0.1	200000	0.1	123621	Closed-form expression	0.194091
0.1	200000	0.1	125054	Closed-form expression	0.194026
0.1	200000	0.1	126503	Closed-form expression	0.19396
0.1	200000	0.1	127970	Closed-form expression	0.193893
0.1	200000	0.1	129453	Closed-form expression	0.193826
0.1	200000	0.1	130954	Closed-form expression	0.193757
0.1	200000	0.1	132471	Closed-form expression	0.193688
0.1	200000	0.1	134007	Closed-form expression	0.193619
0.1	200000	0.1	135560	Closed-form expression	0.193548
0.1	200000	0.1	137131	Closed-form expression	0.193477
0.1	200000	0.1	138721	Closed-form expression	0.193405
0.1	200000	0.1	140329	Closed-form expression	0.193332
0.1	200000	0.1	141955	Closed-form expression	0.193259
0.1	200000	0.1	143601	Closed-form expression	0.193185
0.1	200000	0.1	145265	Closed-form expression	0.19311
0.1	200000	0.1	146949	Closed-form expression	0.193034
0.1	200000	0.1	148652	Closed-form expression	0.192958
0.1	200000	0.1	150376	Closed-form expression	0.19288
0.1	200000	0.1	152119	Closed-form expression	0.192802
0.1	200000	0.1	153882	Closed-form expression	0.192723
0.1	200000	0.1	155665	Closed-form expression	0.192643
0.1	200000	0.1	157470	Closed-form expression	0.192563
0.1	200000	0.1	159295	Closed-form expression	0.192482
0.1	200000	0.1	161141	Closed-form expression	0.192399
0.1	200000	0.1	163009	Closed-form expression	0.192316
0.1	200000	0.1	164899	Closed-form expression	0.192232
0.1	200000	0.1	166810	Closed-form expression	0.192147
0.1	200000	0.1	168744	Closed-form expression	0.192062
0.1	200000	0.1	170699	Closed-form expression	0.191975
0.1	200000	0.1	172678	Closed-form expression	0.191888
0.1	200000	0.1	174680	Closed-form expression	0.191799
0.1	200000	0.1	176704	Closed-form expression	0.19171
0.1	200000	0.1	178753	Closed-form expression	0.19162
0.1	200000	0.1	180824	Closed-form expression	0.191529
0.1	200000	0.1	182920	Closed-form expression	0.191437
0.1	200000	0.1	185041	Closed-form expression	0.191344
0.1	200000	0.1	187186	Closed-form expression	0.19125
0.1	200000	0.1	189355	Closed-form expression	0.191156
0.1	200000	0.1	191550	Closed-form expression	0.19106
0.1	200000	0.1	193770	Closed-form expression	0.190963
0.1	200000	0.1	196016	Closed-form expression	0.190865
0.1	200000	0.1	198288	Closed-form expression	0.190767
0.1	200000	0.1	200587	Closed-form expression	0.190667
0.1	200000	0.1	202912	Closed-form expression	0.190566
0.1	200000	0.1	205264	Closed-form expression	0.190465
0.1	200000	0.1	207643	Closed-form expression	0.190362
0.1	200000	0.1	210050	Closed-form expression	0.190258
0.1	200000	0.1	212485	Closed-form expression	0.190154
0.1	200000	0.1	214947	Closed-form expression	0.190048
0.1	200000	0.1	217439	Closed-form expression	0.189941
0.1	200000	0.1	219959	Closed-form expression	0.189833
0.1	200000	0.1	222509	Closed-form expression	0.189724
0.1	200000	0.1	225088	Closed-form expression	0.189614
0.1	200000	0.1	227697	Closed-form expression	0.189503
0.1	200000	0.1	230336	Closed-form expression	0.189391
0.1	200000	0.1	233006	Closed-form expression	0.189278
0.1	200000	0.1	235707	Closed-form expression	0.189164
0.1	200000	0.1	238439	Closed-form expression	0.189048
0.1	200000	0.1	241203	Closed-form expression	0.188932
0.1	200000	0.1	243999	Closed-form expression	0.188814
0.1	200000	0.1	246827	Closed-form expression	0.188695
0.1	200000	0.1	249688	Closed-form expression	0.188575
0.1	200000	0.1	252582	Closed-form expression	0.188454
0.1	200000	0.1	255510	Closed-form expression	0.188331
0.1	200000	0.1	258471	Closed-form expression	0.188208
0.1	200000	0.1	261467	Closed-form expression	0.188083
0.1	200000	0.1	264498	Closed-form expression	0.187957
0.1	200000	0.1	267564	Closed-form expression	0.18783
0.1	200000	0.1	270665	Closed-form expression	0.187702
0.1	200000	0.1	273803	Closed-form expression	0.187572
0.1	200000	0.1	276976	Closed-form expression	0.187441
0.1	200000	0.1	280187	Closed-form expression	0.187309
0.1	200000	0.1	283434	Closed-form expression	0.187176
0.1	200000	0.1	286720	Closed-form expression	0.187042
0.1	200000	0.1	290043	Closed-form expression	0.186906
0.1	200000	0.1	293405	Closed-form expression	0.186769
0.1	200000	0.1	296806	Closed-form expression	0.186631
0.1	200000	0.1	300246	Closed-form expression	0.186491
0.1	200000	0.1	303726	Closed-form expression	0.18635
0.1	200000	0.1	307247	Closed-form expression	0.186208
0.1	200000	0.1	310808	Closed-form expression	0.186064
0.1	200000	0.1	314411	Closed-form expression	0.185919
0.1	200000	0.1	318055	Closed-form expression	0.185773
0.1	200000	0.1	321742	Closed-form expression	0.185626
0.1	200000	0.1	325471	Closed-form expression	0.185477
0.1	200000	0.1	329244	Closed-form expression	0.185327
0.1	200000	0.1	333060	Closed-form expression	0.185175
0.1	200000	0.1	336921	Closed-form expression	0.185022
0.1	200000	0.1	340826	Closed-form expression	0.184867
0.1	200000	0.1	344776	Closed-form expression	0.184712
0.1	200000	0.1	348773	Closed-form expression	0.184554
0.1	200000	0.1	352815	Closed-form expression	0.184396
0.1	200000	0.1	356905	Closed-form expression	0.184236
0.1	200000	0.1	361042	Closed-form expression	0.184074
0.1	200000	0.1	365227	Closed-form expression	0.183911
0.1	200000	0.1	369460	Closed-form expression	0.183747
0.1	200000	0.1	373743	Closed-form expression	0.183581
0.1	200000	0.1	378075	Closed-form expression	0.183414
0.1	200000	0.1	382457	Closed-form expression	0.183245
0.1	200000	0.1	386890	Closed-form expression	0.183075
0.1	200000	0.1	391375	Closed-form expression	0.182903
0.1	200000	0.1	395911	Closed-form expression	0.18273
0.1	200000	0.1	400500	Closed-form expression	0.182555
0.1	200000	0.1	405142	Closed-form expression	0.182379
0.1	200000	0.1	409838	Closed-form expression	0.182201
0.1	200000	0.1	414589	Closed-form expression	0.182022
0.1	200000	0.1	419394	Closed-form expression	0.181841
0.1	200000	0.1	424256	Closed-form expression	0.181659
0.1	200000	0.1	429173	Closed-form expression	0.181475
0.1	200000	0.1	434148	Closed-form expression	0.181289
0.1	200000	0.1	439180	Closed-form expression	0.181102
0.1	200000	0.1	444271	Closed-form expression	0.180913
0.1	200000	0.1	449420	Closed-form expression	0.180723
0.1	200000	0.1	454630	Closed-form expression	0.180531
0.1	200000	0.1	459899	Closed-form expression	0.180338
0.1	200000	0.1	465230	Closed-form expression	0.180143
0.1	200000	0.1	470622	Closed-form expression	0.179946
0.1	200000	0.1	476078	Closed-form expression	0.179748
0.1	200000	0.1	481596	Closed-form expression	0.179548
0.1	200000	0.1	487178	Closed-form expression	0.179346
0.1	200000	0.1	492825	Closed-form expression	0.179143
0.1	200000	0.1	498537	Closed-form expression	0.178938
0.1	200000	0.1	504316	Closed-form expression	0.178731
0.1	200000	0.1	510162	Closed-form expression	0.178523
0.1	200000	0.1	516075	Closed-form expression	0.178313
0.1	200000	0.1	522057	Closed-form expression	0.178101
0.1	200000	0.1	528108	Closed-form expression	0.177888
0.1	200000	0.1	534229	Closed-form expression	0.177673
0.1	200000	0.1	540422	Closed-form expression	0.177457
0.1	200000	0.1	546686	Closed-form expression	0.177238
0.1	200000	0.1	553022	Closed-form expression	0.177018
0.1	200000	0.1	559433	Closed-form expression	0.176796
0.1	200000	0.1	565917	Closed-form expression	0.176573
0.1	200000	0.1	572477	Closed-form expression	0.176347
0.1	200000	0.1	579112	Closed-form expression	0.17612
0.1	200000	0.1	585825	Closed-form expression	0.175892
0.1	200000	0.1	592615	Closed-form expression	0.175661
0.1	200000	0.1	599484	Closed-form expression	0.175429
0.1	200000	0.1	606433	Closed-form expression	0.175195
0.1	200000	0.1	613462	Closed-form expression	0.174959
0.1	200000	0.1	620573	Closed-form expression	0.174722
0.1	200000	0.1	627766	Closed-form expression	0.174482
0.1	200000	0.1	635043	Closed-form expression	0.174241
0.1	200000	0.1	642403	Closed-form expression	0.173998
0.1	200000	0.1	649850	Closed-form expression	0.173754
0.1	200000	0.1	657382	Closed-form expression	0.173507
0.1	200000	0.1	665002	Closed-form expression	0.173259
0.1	200000	0.1	672710	Closed-form expression	0.173009
0.1	200000	0.1	680507	Closed-form expression	0.172757
0.1	200000	0.1	688395	Closed-form expression	0.172504
0.1	200000	0.1	696374	Closed-form expression	0.172248
0.1	200000	0.1	704446	Closed-form expression	0.171991
0.1	200000	0.1	712612	Closed-form expression	0.171732
0.1	200000	0.1	720872	Closed-form expression	0.171471
0.1	200000	0.1	729227	Closed-form expression	0.171208
0.1	200000	0.1	737680	Closed-form expression	0.170944
0.1	200000	0.1	746230	Closed-form expression	0.170678
0.1	200000	0.1	754880	Closed-form expression	0.170409
0.1	200000	0.1	763630	Closed-form expression	0.170139
0.1	200000	0.1	772481	Closed-form expression	0.169868
0.1	200000	0.1	781435	Closed-form expression	0.169594
0.1	200000	0.1	790493	Closed-form expression	0.169319
0.1	200000	0.1	799655	Closed-form expression	0.169041
0.1	200000	0.1	808924	Closed-form expression	0.168762
0.1	200000	0.1	818301	Closed-form expression	0.168481
0.1	200000	0.1	827786	Closed-form expression	0.168198
0.1	200000	0.1	837381	Closed-form expression	0.167914
0.1	200000	0.1	847087	Closed-form expression	0.167627
0.1	200000	0.1	856906	Closed-form expression	0.167339
0.1	200000	0.1	866838	Closed-form expression	0.167049
0.1	200000	0.1	876886	Closed-form expression	0.166757
0.1	200000	0.1	887050	Closed-form expression	0.166463
0.1	200000	0.1	897332	Closed-form expression	0.166167
0.1	200000	0.1	907733	Closed-form expression	0.16587
0.1	200000	0.1	918254	Closed-form expression	0.165571
0.1	200000	0.1	928898	Closed-form expression	0.16527
0.1	200000	0.1	939665	Closed-form expression	0.164967
0.1	200000	0.1	950557	Closed-form expression	0.164662
0.1	200000	0.1	961575	Closed-form expression	0.164355
0.1	200000	0.1	972720	Closed-form expression	0.164047
0.1	200000	0.1	983995	Closed-form expression	0.163737
0.1	200000	0.1	995401	Closed-form expression	0.163425
0.1	200000	0.1	1.00694e+06	Closed-form expression	0.163111
0.1	200000	0.1	1.01861e+06	Closed-form expression	0.162795
0.1	200000	0.1	1.03042e+06	Closed-form expression	0.162478
0.1	200000	0.1	1.04236e+06	Closed-form expression	0.162158
0.1	200000	0.1	1.05444e+06	Closed-form expression	0.161837
0.1	200000	0.1	1.06666e+06	Closed-form expression	0.161515
0.1	200000	0.1	1.07903e+06	Closed-form expression	0.16119
0.1	200000	0.1	1.09154e+06	Closed-form expression	0.160864
0.1	200000	0.1	1.10419e+06	Closed-form expression	0.160535
0.1	200000	0.1	1.11699e+06	Closed-form expression	0.160206
0.1	200000	0.1	1.12993e+06	Closed-form expression	0.159874
0.1	200000	0.1	1.14303e+06	Closed-form expression	0.15954
0.1	200000	0.1	1.15628e+06	Closed-form expression	0.159205
0.1	200000	0.1	1.16968e+06	Closed-form expression	0.158868
0.1	200000	0.1	1.18324e+06	Closed-form expression	0.15853
0.1	200000	0.1	1.19696e+06	Closed-form expression	0.158189
0.1	200000	0.1	1.21083e+06	Closed-form expression	0.157847
0.1	200000	0.1	1.22486e+06	Closed-form expression	0.157503
0.1	200000	0.1	1.23906e+06	Closed-form expression	0.157158
0.1	200000	0.1	1.25342e+06	Closed-form expression	0.15681
0.1	200000	0.1	1.26795e+06	Closed-form expression	0.156461
0.1	200000	0.1	1.28265e+06	Closed-form expression	0.156111
0.1	200000	0.1	1.29752e+06	Closed-form expression	0.155758
0.1	200000	0.1	1.31256e+06	Closed-form expression	0.155404
0.1	200000	0.1	1.32777e+06	Closed-form expression	0.155049
0.1	200000	0.1	1.34316e+06	Closed-form expression	0.154691
0.1	200000	0.1	1.35873e+06	Closed-form expression	0.154333
0.1	200000	0.1	1.37448e+06	Closed-form expression	0.153972
0.1	200000	0.1	1.39041e+06	Closed-form expression	0.15361
0.1	200000	0.1	1.40653e+06	Closed-form expression	0.153246
0.1	200000	0.1	1.42283e+06	Closed-form expression	0.152881
0.1	200000	0.1	1.43932e+06	Closed-form expression	0.152514
0.1	200000	0.1	1.45601e+06	Closed-form expression	0.152145
0.1	200000	0.1	1.47288e+06	Closed-form expression	0.151775
0.1	200000	0.1	1.48996e+06	Closed-form expression	0.151403
0.1	200000	0.1	1.50723e+06	Closed-form expression	0.15103
0.1	200000	0.1	1.5247e+06	Closed-form expression	0.150655
0.1	200000	0.1	1.54237e+06	Closed-form expression	0.150279
0.1	200000	0.1	1.56025e+06	Closed-form expression	0.149901
0.1	200000	0.1	1.57833e+06	Closed-form expression	0.149522
0.1	200000	0.1	1.59663e+06	Closed-form expression	0.149141
0.1	200000	0.1	1.61513e+06	Closed-form expression	0.148759
0.1	200000	0.1	1.63385e+06	Closed-form expression	0.148375
0.1	200000	0.1	1.65279e+06	Closed-form expression	0.14799
0.1	200000	0.1	1.67195e+06	Closed-form expression	0.147603
0.1	200000	0.1	1.69133e+06	Closed-form expression	0.147216
0.1	200000	0.1	1.71093e+06	Closed-form expression	0.146826
0.1	200000	0.1	1.73077e+06	Closed-form expression	0.146435
0.1	200000	0.1	1.75083e+06	Closed-form expression	0.146043
0.1	200000	0.1	1.77112e+06	Closed-form expression	0.14565
0.1	200000	0.1	1.79165e+06	Closed-form expression	0.145255
0.1	200000	0.1	1.81242e+06	Closed-form expression	0.144859
0.1	200000	0.1	1.83343e+06	Closed-form expression	0.144461
0.1	200000	0.1	1.85468e+06	Closed-form expression	0.144063
0.1	200000	0.1	1.87617e+06	Closed-form expression	0.143662
0.1	200000	0.1	1.89792e+06	Closed-form expression	0.143261
0.1	200000	0.1	1.91992e+06	Closed-form expression	0.142859
0.1	200000	0.1	1.94217e+06	Closed-form expression	0.142455
0.1	200000	0.1	1.96469e+06	Closed-form expression	0.14205
0.1	200000	0.1	1.98746e+06	Closed-form expression	0.141644
0.1	200000	0.1	2.0105e+06	Closed-form expression	0.141236
0.1	200000	0.1	2.0338e+06	Closed-form expression	0.140828
0.1	200000	0.1	2.05737e+06	Closed-form expression	0.140418
0.1	200000	0.1	2.08122e+06	Closed-form expression	0.140007
0.1	200000	0.1	2.10535e+06	Closed-form expression	0.139595
0.1	200000	0.1	2.12975e+06	Closed-form expression	0.139182
0.1	200000	0.1	2.15443e+06	Closed-form expression	0.138768
0.1	200000	0.1	2.17941e+06	Closed-form expression	0.138353
0.1	200000	0.1	2.20467e+06	Closed-form expression	0.137936
0.1	200000	0.1	2.23022e+06	Closed-form expression	0.137519
0.1	200000	0.1	2.25607e+06	Closed-form expression	0.137101
0.1	200000	0.1	2.28222e+06	Closed-form expression	0.136682
0.1	200000	0.1	2.30868e+06	Closed-form expression	0.136261
0.1	200000	0.1	2.33544e+06	Closed-form expression	0.13584
0.1	200000	0.1	2.36251e+06	Closed-form expression	0.135418
0.1	200000	0.1	2.38989e+06	Closed-form expression	0.134995
0.1	200000	0.1	2.41759e+06	Closed-form expression	0.134571
0.1	200000	0.1	2.44562e+06	Closed-form expression	0.134146
0.1	200000	0.1	2.47396e+06	Closed-form expression	0.133721
0.1	200000	0.1	2.50264e+06	Closed-form expression	0.133294
0.1	200000	0.1	2.53165e+06	Closed-form expression	0.132867
0.1	200000	0.1	2.56099e+06	Closed-form expression	0.132439
0.1	200000	0.1	2.59068e+06	Closed-form expression	0.13201
0.1	200000	0.1	2.62071e+06	Closed-form expression	0.13158
0.1	200000	0.1	2.65108e+06	Closed-form expression	0.13115
0.1	200000	0.1	2.68181e+06	Closed-form expression	0.130719
0.1	200000	0.1	2.7129e+06	Closed-form expression	0.130287
0.1	200000	0.1	2.74434e+06	Closed-form expression	0.129854
0.1	200000	0.1	2.77615e+06	Closed-form expression	0.129421
0.1	200000	0.1	2.80833e+06	Closed-form expression	0.128988
0.1	200000	0.1	2.84088e+06	Closed-form expression	0.128553
0.1	200000	0.1	2.87381e+06	Closed-form expression	0.128118
0.1	200000	0.1	2.90712e+06	Closed-form expression	0.127683
0.1	200000	0.1	2.94082e+06	Closed-form expression	0.127246
0.1	200000	0.1	2.97491e+06	Closed-form expression	0.12681
0.1	200000	0.1	3.00939e+06	Closed-form expression	0.126372
0.1	200000	0.1	3.04427e+06	Closed-form expression	0.125935
0.1	200000	0.1	3.07956e+06	Closed-form expression	0.125497
0.1	200000	0.1	3.11525e+06	Closed-form expression	0.125058
0.1	200000	0.1	3.15136e+06	Closed-form expression	0.124619
0.1	200000	0.1	3.18789e+06	Closed-form expression	0.124179
0.1	200000	0.1	3.22484e+06	Closed-form expression	0.12374
0.1	200000	0.1	3.26222e+06	Closed-form expression	0.123299
0.1	200000	0.1	3.30003e+06	Closed-form expression	0.122859
0.1	200000	0.1	3.33829e+06	Closed-form expression	0.122418
0.1	200000	0.1	3.37698e+06	Closed-form expression	0.121976
0.1	200000	0.1	3.41612e+06	Closed-form expression	0.121535
0.1	200000	0.1	3.45572e+06	Closed-form expression	0.121093
0.1	200000	0.1	3.49578e+06	Closed-form expression	0.120651
0.1	200000	0.1	3.5363e+06	Closed-form expression	0.120209
0.1	200000	0.1	3.57729e+06	Closed-form expression	0.119766
0.1	200000	0.1	3.61875e+06	Closed-form expression	0.119323
0.1	200000	0.1	3.6607e+06	Closed-form expression	0.11888
0.1	200000	0.1	3.70313e+06	Closed-form expression	0.118437
0.1	200000	0.1	3.74605e+06	Closed-form expression	0.117994
0.1	200000	0.1	3.78947e+06	Closed-form expression	0.117551
0.1	200000	0.1	3.8334e+06	Closed-form expression	0.117107
0.1	200000	0.1	3.87783e+06	Closed-form expression	0.116664
0.1	200000	0.1	3.92278e+06	Closed-form expression	0.11622
0.1	200000	0.1	3.96825e+06	Closed-form expression	0.115777
0.1	200000	0.1	4.01424e+06	Closed-form expression	0.115333
0.1	200000	0.1	4.06077e+06	Closed-form expression	0.11489
0.1	200000	0.1	4.10784e+06	Closed-form expression	0.114446
0.1	200000	0.1	4.15546e+06	Closed-form expression	0.114003
0.1	200000	0.1	4.20362e+06	Closed-form expression	0.113559
0.1	200000	0.1	4.25235e+06	Closed-form expression	0.113116
0.1	200000	0.1	4.30164e+06	Closed-form expression	0.112673
0.1	200000	0.1	4.3515e+06	Closed-form expression	0.112229
0.1	200000	0.1	4.40194e+06	Closed-form expression	0.111786
0.1	200000	0.1	4.45296e+06	Closed-form expression	0.111344
0.1	200000	0.1	4.50457e+06	Closed-form expression	0.110901
0.1	200000	0.1	4.55679e+06	Closed-form expression	0.110459
0.1	200000	0.1	4.6096e+06	Closed-form expression	0.110016
0.1	200000	0.1	4.66303e+06	Closed-form expression	0.109574
0.1	200000	0.1	4.71708e+06	Closed-form expression	0.109133
0.1	200000	0.1	4.77176e+06	Closed-form expression	0.108691
0.1	200000	0.1	4.82707e+06	Closed-form expression	0.10825
0.1	200000	0.1	4.88302e+06	Closed-form expression	0.107809
0.1	200000	0.1	4.93962e+06	Closed-form expression	0.107369
0.1	200000	0.1	4.99688e+06	Closed-form expression	0.106928
0.1	200000	0.1	5.0548e+06	Closed-form expression	0.106489
0.1	200000	0.1	5.11339e+06	Closed-form expression	0.106049
0.1	200000	0.1	5.17266e+06	Closed-form expression	0.10561
0.1	200000	0.1	5.23261e+06	Closed-form expression	0.105171
0.1	200000	0.1	5.29327e+06	Closed-form expression	0.104733
0.1	200000	0.1	5.35462e+06	Closed-form expression	0.104295
0.1	200000	0.1	5.41669e+06	Closed-form expression	0.103858
0.1	200000	0.1	5.47947e+06	Closed-form expression	0.103421
0.1	200000	0.1	5.54299e+06	Closed-form expression	0.102985
0.1	200000	0.1	5.60723e+06	Closed-form expression	0.102549
0.1	200000	0.1	5.67223e+06	Closed-form expression	0.102114
0.1	200000	0.1	5.73798e+06	Closed-form expression	0.101679
0.1	200000	0.1	5.80449e+06	Closed-form expression	0.101245
0.1	200000	0.1	5.87177e+06	Closed-form expression	0.100811
0.1	200000	0.1	5.93983e+06	Closed-form expression	0.100378
0.1	200000	0.1	6.00868e+06	Closed-form expression	0.0999458
0.1	200000	0.1	6.07832e+06	Closed-form expression	0.099514
0.1	200000	0.1	6.14878e+06	Closed-form expression	0.0990829
0.1	200000	0.1	6.22005e+06	Closed-form expression	0.0986524
0.1	200000	0.1	6.29215e+06	Closed-form expression	0.0982226
0.1	200000	0.1	6.36508e+06	Closed-form expression	0.0977935
0.1	200000	0.1	6.43886e+06	Closed-form expression	0.0973651
0.1	200000	0.1	6.51349e+06	Closed-form expression	0.0969374
0.1	200000	0.1	6.58899e+06	Closed-form expression	0.0965104
0.1	200000	0.1	6.66536e+06	Closed-form expression	0.0960841
0.1	200000	0.1	6.74262e+06	Closed-form expression	0.0956586
0.1	200000	0.1	6.82078e+06	Closed-form expression	0.0952339
0.1	200000	0.1	6.89984e+06	Closed-form expression	0.09481
0.1	200000	0.1	6.97981e+06	Closed-form expression	0.0943868
0.1	200000	0.1	7.06072e+06	Closed-form expression	0.0939645
0.1	200000	0.1	7.14256e+06	Closed-form expression	0.093543
0.1	200000	0.1	7.22535e+06	Closed-form expression	0.0931223
0.1	200000	0.1	7.3091e+06	Closed-form expression	0.0927024
0.1	200000	0.1	7.39382e+06	Closed-form expression	0.0922835
0.1	200000	0.1	7.47952e+06	Closed-form expression	0.0918654
0.1	200000	0.1	7.56622e+06	Closed-form expression	0.0914481
0.1	200000	0.1	7.65392e+06	Closed-form expression	0.0910318
0.1	200000	0.1	7.74264e+06	Closed-form expression	0.0906164
0.1	200000	0.1	7.83238e+06	Closed-form expression	0.0902019
0.1	200000	0.1	7.92317e+06	Closed-form expression	0.0897883
0.1	200000	0.1	8.01501e+06	Closed-form expression	0.0893757
0.1	200000	0.1	8.10791e+06	Closed-form expression	0.088964
0.1	200000	0.1	8.20189e+06	Closed-form expression	0.0885533
0.1	200000	0.1	8.29696e+06	Closed-form expression	0.0881435
0.1	200000	0.1	8.39313e+06	Closed-form expression	0.0877348
0.1	200000	0.1	8.49042e+06	Closed-form expression	0.087327
0.1	200000	0.1	8.58883e+06	Closed-form expression	0.0869203
0.1	200000	0.1	8.68838e+06	Closed-form expression	0.0865145
0.1	200000	0.1	8.78909e+06	Closed-form expression	0.0861098
0.1	200000	0.1	8.89097e+06	Closed-form expression	0.0857061
0.1	200000	0.1	8.99402e+06	Closed-form expression	0.0853035
0.1	200000	0.1	9.09827e+06	Closed-form expression	0.0849019
0.1	200000	0.1	9.20373e+06	Closed-form expression	0.0845013
0.1	200000	0.1	9.31041e+06	Closed-form expression	0.0841019
0.1	200000	0.1	9.41833e+06	Closed-form expression	0.0837035
0.1	200000	0.1	9.5275e+06	Closed-form expression	0.0833062
0.1	200000	0.1	9.63793e+06	Closed-form expression	0.08291
0.1	200000	0.1	9.74965e+06	Closed-form expression	0.0825149
0.1	200000	0.1	9.86266e+06	Closed-form expression	0.082121
0.1	200000	0.1	9.97698e+06	Closed-form expression	0.0817281
0.1	200000	0.1	1.00926e+07	Closed-form expression	0.0813364
0.1	200000	0.1	1.02096e+07	Closed-form expression	0.0809458
0.1	200000	0.1	1.03279e+07	Closed-form expression	0.0805563
0.1	200000	0.1	1.04477e+07	Closed-form expression	0.080168
0.1	200000	0.1	1.05688e+07	Closed-form expression	0.0797809
0.1	200000	0.1	1.06913e+07	Closed-form expression	0.0793949
0.1	200000	0.1	1.08152e+07	Closed-form expression	0.0790101
0.1	200000	0.1	1.09405e+07	Closed-form expression	0.0786265
0.1	200000	0.1	1.10674e+07	Closed-form expression	0.078244
0.1	200000	0.1	1.11956e+07	Closed-form expression	0.0778627
0.1	200000	0.1	1.13254e+07	Closed-form expression	0.0774827
0.1	200000	0.1	1.14567e+07	Closed-form expression	0.0771038
0.1	200000	0.1	1.15895e+07	Closed-form expression	0.0767262
0.1	200000	0.1	1.17238e+07	Closed-form expression	0.0763497
0.1	200000	0.1	1.18597e+07	Closed-form expression	0.0759745
0.1	200000	0.1	1.19972e+07	Closed-form expression	0.0756005
0.1	200000	0.1	1.21362e+07	Closed-form expression	0.0752277
0.1	200000	0.1	1.22769e+07	Closed-form expression	0.0748562
0.1	200000	0.1	1.24192e+07	Closed-form expression	0.0744859
0.1	200000	0.1	1.25632e+07	Closed-form expression	0.0741169
0.1	200000	0.1	1.27088e+07	Closed-form expression	0.0737491
0.1	200000	0.1	1.28561e+07	Closed-form expression	0.0733825
0.1	200000	0.1	1.30051e+07	Closed-form expression	0.0730172
0.1	200000	0.1	1.31559e+07	Closed-form expression	0.0726532
0.1	200000	0.1	1.33083e+07	Closed-form expression	0.0722904
0.1	200000	0.1	1.34626e+07	Closed-form expression	0.0719289
0.1	200000	0.1	1.36187e+07	Closed-form expression	0.0715687
0.1	200000	0.1	1.37765e+07	Closed-form expression	0.0712098
0.1	200000	0.1	1.39362e+07	Closed-form expression	0.0708521
0.1	200000	0.1	1.40977e+07	Closed-form expression	0.0704957
0.1	200000	0.1	1.42611e+07	Closed-form expression	0.0701406
0.1	200000	0.1	1.44264e+07	Closed-form expression	0.0697868
0.1	200000	0.1	1.45937e+07	Closed-form expression	0.0694343
0.1	200000	0.1	1.47628e+07	Closed-form expression	0.0690831
0.1	200000	0.1	1.49339e+07	Closed-form expression	0.0687331
0.1	200000	0.1	1.5107e+07	Closed-form expression	0.0683845
0.1	200000	0.1	1.52821e+07	Closed-form expression	0.0680372
0.1	200000	0.1	1.54593e+07	Closed-form expression	0.0676911
0.1	200000	0.1	1.56385e+07	Closed-form expression	0.0673464
0.1	200000	0.1	1.58197e+07	Closed-form expression	0.067003
0.1	200000	0.1	1.60031e+07	Closed-form expression	0.0666609
0.1	200000	0.1	1.61886e+07	Closed-form expression	0.0663201
0.1	200000	0.1	1.63762e+07	Closed-form expression	0.0659807
0.1	200000	0.1	1.65661e+07	Closed-form expression	0.0656425
0.1	200000	0.1	1.67581e+07	Closed-form expression	0.0653057
0.1	200000	0.1	1.69523e+07	Closed-form expression	0.0649701
0.1	200000	0.1	1.71488e+07	Closed-form expression	0.0646359
0.1	200000	0.1	1.73476e+07	Closed-form expression	0.064303
0.1	200000	0.1	1.75487e+07	Closed-form expression	0.0639715
0.1	200000	0.1	1.77521e+07	Closed-form expression	0.0636412
0.1	200000	0.1	1.79578e+07	Closed-form expression	0.0633123
0.1	200000	0.1	1.8166e+07	Closed-form expression	0.0629847
0.1	200000	0.1	1.83766e+07	Closed-form expression	0.0626584
0.1	200000	0.1	1.85896e+07	Closed-form expression	0.0623335
0.1	200000	0.1	1.8805e+07	Closed-form expression	0.0620099
0.1	200000	0.1	1.9023e+07	Closed-form expression	0.0616876
0.1	200000	0.1	1.92435e+07	Closed-form expression	0.0613666
0.1	200000	0.1	1.94666e+07	Closed-form expression	0.0610469
0.1	200000	0.1	1.96922e+07	Closed-form expression	0.0607286
0.1	200000	0.1	1.99205e+07	Closed-form expression	0.0604116
0.1	200000	0.1	2.01514e+07	Closed-form expression	0.0600959
0.1	200000	0.1	2.03849e+07	Closed-form expression	0.0597815
0.1	200000	0.1	2.06212e+07	Closed-form expression	0.0594685
0.1	200000	0.1	2.08602e+07	Closed-form expression	0.0591568
0.1	200000	0.1	2.1102e+07	Closed-form expression	0.0588464
0.1	200000	0.1	2.13466e+07	Closed-form expression	0.0585373
0.1	200000	0.1	2.15941e+07	Closed-form expression	0.0582296
0.1	200000	0.1	2.18444e+07	Closed-form expression	0.0579231
0.1	200000	0.1	2.20976e+07	Closed-form expression	0.057618
0.1	200000	0.1	2.23537e+07	Closed-form expression	0.0573142
0.1	200000	0.1	2.26128e+07	Closed-form expression	0.0570118
0.1	200000	0.1	2.28749e+07	Closed-form expression	0.0567106
0.1	200000	0.1	2.31401e+07	Closed-form expression	0.0564108
0.1	200000	0.1	2.34083e+07	Closed-form expression	0.0561122
0.1	200000	0.1	2.36796e+07	Closed-form expression	0.055815
0.1	200000	0.1	2.39541e+07	Closed-form expression	0.0555191
0.1	200000	0.1	2.42317e+07	Closed-form expression	0.0552245
0.1	200000	0.1	2.45126e+07	Closed-form expression	0.0549312
0.1	200000	0.1	2.47967e+07	Closed-form expression	0.0546392
0.1	200000	0.1	2.50842e+07	Closed-form expression	0.0543485
0.1	200000	0.1	2.53749e+07	Closed-form expression	0.0540591
0.1	200000	0.1	2.5669e+07	Closed-form expression	0.053771
0.1	200000	0.1	2.59666e+07	Closed-form expression	0.0534842
0.1	200000	0.1	2.62675e+07	Closed-form expression	0.0531987
0.1	200000	0.1	2.6572e+07	Closed-form expression	0.0529145
0.1	200000	0.1	2.688e+07	Closed-form expression	0.0526316
0.1	200000	0.1	2.71916e+07	Closed-form expression	0.0523499
0.1	200000	0.1	2.75068e+07	Closed-form expression	0.0520696
0.1	200000	0.1	2.78256e+07	Closed-form expression	0.0517905
0.1	200000	0.1	2.81481e+07	Closed-form expression	0.0515128
0.1	200000	0.1	2.84744e+07	Closed-form expression	0.0512363
0.1	200000	0.1	2.88044e+07	Closed-form expression	0.050961
0.1	200000	0.1	2.91383e+07	Closed-form expression	0.0506871
0.1	200000	0.1	2.94761e+07	Closed-form expression	0.0504144
0.1	200000	0.1	2.98177e+07	Closed-form expression	0.050143
0.1	200000	0.1	3.01633e+07	Closed-form expression	0.0498729
0.1	200000	0.1	3.0513e+07	Closed-form expression	0.049604
0.1	200000	0.1	3.08666e+07	Closed-form expression	0.0493364
0.1	200000	0.1	3.12244e+07	Closed-form expression	0.04907
0.1	200000	0.1	3.15864e+07	Closed-form expression	0.0488049
0.1	200000	0.1	3.19525e+07	Closed-form expression	0.0485411
0.1	200000	0.1	3.23228e+07	Closed-form expression	0.0482785
0.1	200000	0.1	3.26975e+07	Closed-form expression	0.0480171
0.1	200000	0.1	3.30765e+07	Closed-form expression	0.047757
0.1	200000	0.1	3.34599e+07	Closed-form expression	0.0474981
0.1	200000	0.1	3.38477e+07	Closed-form expression	0.0472405
0.1	200000	0.1	3.42401e+07	Closed-form expression	0.0469841
0.1	200000	0.1	3.46369e+07	Closed-form expression	0.0467289
0.1	200000	0.1	3.50384e+07	Closed-form expression	0.0464749
0.1	200000	0.1	3.54446e+07	Closed-form expression	0.0462222
0.1	200000	0.1	3.58554e+07	Closed-form expression	0.0459707
0.1	200000	0.1	3.6271e+07	Closed-form expression	0.0457204
0.1	200000	0.1	3.66914e+07	Closed-form expression	0.0454713
0.1	200000	0.1	3.71167e+07	Closed-form expression	0.0452235
0.1	200000	0.1	3.75469e+07	Closed-form expression	0.0449768
0.1	200000	0.1	3.79822e+07	Closed-form expression	0.0447313
0.1	200000	0.1	3.84224e+07	Closed-form expression	0.0444871
0.1	200000	0.1	3.88678e+07	Closed-form expression	0.044244
0.1	200000	0.1	3.93183e+07	Closed-form expression	0.0440021
0.1	200000	0.1	3.9774e+07	Closed-form expression	0.0437615
0.1	200000	0.1	4.02351e+07	Closed-form expression	0.043522
0.1	200000	0.1	4.07014e+07	Closed-form expression	0.0432836
0.1	200000	0.1	4.11732e+07	Closed-form expression	0.0430465
0.1	200000	0.1	4.16504e+07	Closed-form expression	0.0428105
0.1	200000	0.1	4.21332e+07	Closed-form expression	0.0425757
0.1	200000	0.1	4.26216e+07	Closed-form expression	0.0423421
0.1	200000	0.1	4.31156e+07	Closed-form expression	0.0421096
0.1	200000	0.1	4.36154e+07	Closed-form expression	0.0418783
0.1	200000	0.1	4.41209e+07	Closed-form expression	0.0416482
0.1	200000	0.1	4.46323e+07	Closed-form expression	0.0414192
0.1	200000	0.1	4.51497e+07	Closed-form expression	0.0411913
0.1	200000	0.1	4.5673e+07	Closed-form expression	0.0409646
0.1	200000	0.1	4.62024e+07	Closed-form expression	0.040739
0.1	200000	0.1	4.6738e+07	Closed-form expression	0.0405146
0.1	200000	0.1	4.72797e+07	Closed-form expression	0.0402913
0.1	200000	0.1	4.78277e+07	Closed-form expression	0.0400691
0.1	200000	0.1	4.83821e+07	Closed-form expression	0.039848
0.1	200000	0.1	4.89429e+07	Closed-form expression	0.0396281
0.1	200000	0.1	4.95102e+07	Closed-form expression	0.0394093
0.1	200000	0.1	5.00841e+07	Closed-form expression	0.0391916
0.1	200000	0.1	5.06646e+07	Closed-form expression	0.0389749
0.1	200000	0.1	5.12519e+07	Closed-form expression	0.0387594
0.1	200000	0.1	5.18459e+07	Closed-form expression	0.038545
0.1	200000	0.1	5.24469e+07	Closed-form expression	0.0383317
0.1	200000	0.1	5.30548e+07	Closed-form expression	0.0381195
0.1	200000	0.1	5.36698e+07	Closed-form expression	0.0379084
0.1	200000	0.1	5.42919e+07	Closed-form expression	0.0376983
0.1	200000	0.1	5.49212e+07	Closed-form expression	0.0374894
0.1	200000	0.1	5.55578e+07	Closed-form expression	0.0372815
0.1	200000	0.1	5.62017e+07	Closed-form expression	0.0370746
0.1	200000	0.1	5.68532e+07	Closed-form expression	0.0368689
0.1	200000	0.1	5.75122e+07	Closed-form expression	0.0366642
0.1	200000	0.1	5.81788e+07	Closed-form expression	0.0364606
0.1	200000	0.1	5.88532e+07	Closed-form expression	0.036258
0.1	200000	0.1	5.95353e+07	Closed-form expression	0.0360564
0.1	200000	0.1	6.02254e+07	Closed-form expression	0.0358559
0.1	200000	0.1	6.09235e+07	Closed-form expression	0.0356565
0.1	200000	0.1	6.16297e+07	Closed-form expression	0.0354581
0.1	200000	0.1	6.2344e+07	Closed-form expression	0.0352607
0.1	200000	0.1	6.30667e+07	Closed-form expression	0.0350643
0.1	200000	0.1	6.37977e+07	Closed-form expression	0.034869
0.1	200000	0.1	6.45372e+07	Closed-form expression	0.0346747
0.1	200000	0.1	6.52852e+07	Closed-form expression	0.0344814
0.1	200000	0.1	6.60419e+07	Closed-form expression	0.0342891
0.1	200000	0.1	6.68074e+07	Closed-form expression	0.0340979
0.1	200000	0.1	6.75818e+07	Closed-form expression	0.0339076
0.1	200000	0.1	6.83652e+07	Closed-form expression	0.0337183
0.1	200000	0.1	6.91576e+07	Closed-form expression	0.0335301
0.1	200000	0.1	6.99592e+07	Closed-form expression	0.0333428
0.1	200000	0.1	7.07701e+07	Closed-form expression	0.0331565
0.1	200000	0.1	7.15904e+07	Closed-form expression	0.0329712
0.1	200000	0.1	7.24202e+07	Closed-form expression	0.0327868
0.1	200000	0.1	7.32597e+07	Closed-form expression	0.0326035
0.1	200000	0.1	7.41088e+07	Closed-form expression	0.0324211
0.1	200000	0.1	7.49678e+07	Closed-form expression	0.0322397
0.1	200000	0.1	7.58368e+07	Closed-form expression	0.0320592
0.1	200000	0.1	7.67158e+07	Closed-form expression	0.0318797
0.1	200000	0.1	7.7605e+07	Closed-form expression	0.0317011
0.1	200000	0.1	7.85046e+07	Closed-form expression	0.0315235
0.1	200000	0.1	7.94145e+07	Closed-form expression	0.0313469
0.1	200000	0.1	8.0335e+07	Closed-form expression	0.0311711
0.1	200000	0.1	8.12662e+07	Closed-form expression	0.0309964
0.1	200000	0.1	8.22082e+07	Closed-form expression	0.0308225
0.1	200000	0.1	8.3161e+07	Closed-form expression	0.0306496
0.1	200000	0.1	8.4125e+07	Closed-form expression	0.0304776
0.1	200000	0.1	8.51001e+07	Closed-form expression	0.0303065
0.1	200000	0.1	8.60865e+07	Closed-form expression	0.0301363
0.1	200000	0.1	8.70843e+07	Closed-form expression	0.0299671
0.1	200000	0.1	8.80937e+07	Closed-form expression	0.0297987
0.1	200000	0.1	8.91148e+07	Closed-form expression	0.0296313
0.1	200000	0.1	9.01478e+07	Closed-form expression	0.0294647
0.1	200000	0.1	9.11927e+07	Closed-form expression	0.0292991
0.1	200000	0.1	9.22497e+07	Closed-form expression	0.0291343
0.1	200000	0.1	9.3319e+07	Closed-form expression	0.0289705
0.1	200000	0.1	9.44006e+07	Closed-form expression	0.0288075
0.1	200000	0.1	9.54949e+07	Closed-form expression	0.0286454
0.1	200000	0.1	9.66017e+07	Closed-form expression	0.0284841
0.1	200000	0.1	9.77215e+07	Closed-form expression	0.0283237
0.1	200000	0.1	9.88542e+07	Closed-form expression	0.0281642
0.1	200000	0.1	100000000	Closed-form expression	0.0280056
0.5	200000	0.1	1000	Closed-form expression	0.446656
0.5	200000	0.1	1011.59	Closed-form expression	0.446649
0.5	200000	0.1	1023.32	Closed-form expression	0.446643
0.5	200000	0.1	1035.18	Closed-form expression	0.446636
0.5	200000	0.1	1047.18	Closed-form expression	0.446629
0.5	200000	0.1	1059.31	Closed-form expression	0.446623
0.5	200000	0.1	1071.59	Closed-form expression	0.446616
0.5	200000	0.1	1084.01	Closed-form expression	0.446609
0.5	200000	0.1	1096.58	Closed-form expression	0.446602
0.5	200000	0.1	1109.29	Closed-form expression	0.446595
0.5	200000	0.1	1122.15	Closed-form expression	0.446588
0.5	200000	0.1	1135.15	Closed-form expression	0.44658
0.5	200000	0.1	1148.31	Closed-form expression	0.446573
0.5	200000	0.1	1161.62	Closed-form expression	0.446566
0.5	200000	0.1	1175.09	Closed-form expression	0.446558
0.5	200000	0.1	1188.71	Closed-form expression	0.446551
0.5	200000	0.1	1202.49	Closed-form expression	0.446543
0.5	200000	0.1	1216.42	Closed-form expression	0.446535
0.5	200000	0.1	1230.52	Closed-form expression	0.446527
0.5	200000	0.1	1244.79	Closed-form expression	0.446519
0.5	200000	0.1	1259.22	Closed-form expression	0.446511
0.5	200000	0.1	1273.81	Closed-form expression	0.446503
0.5	200000	0.1	1288.58	Closed-form expression	0.446495
0.5	200000	0.1	1303.51	Closed-form expression	0.446487
0.5	200000	0.1	1318.62	Closed-form expression	0.446478
0.5	200000	0.1	1333.91	Closed-form expression	0.44647
0.5	200000	0.1	1349.37	Closed-form expression	0.446461
0.5	200000	0.1	1365.01	Closed-form expression	0.446452
0.5	200000	0.1	1380.83	Closed-form expression	0.446444
0.5	200000	0.1	1396.84	Closed-form expression	0.446435
0.5	200000	0.1	1413.03	Closed-form expression	0.446426
0.5	200000	0.1	1429.4	Closed-form expression	0.446417
0.5	200000	0.1	1445.97	Closed-form expression	0.446407
0.5	200000	0.1	1462.73	Closed-form expression	0.446398
0.5	200000	0.1	1479.69	Closed-form expression	0.446389
0.5	200000	0.1	1496.84	Closed-form expression	0.446379
0.5	200000	0.1	1514.19	Closed-form expression	0.44637
0.5	200000	0.1	1531.74	Closed-form expression	0.44636
0.5	200000	0.1	1549.5	Closed-form expression	0.44635
0.5	200000	0.1	1567.46	Closed-form expression	0.44634
0.5	200000	0.1	1585.62	Closed-form expression	0.44633
0.5	200000	0.1	1604	Closed-form expression	0.44632
0.5	200000	0.1	1622.6	Closed-form expression	0.446309
0.5	200000	0.1	1641.4	Closed-form expression	0.446299
0.5	200000	0.1	1660.43	Closed-form expression	0.446288
0.5	200000	0.1	1679.67	Closed-form expression	0.446278
0.5	200000	0.1	1699.14	Closed-form expression	0.446267
0.5	200000	0.1	1718.84	Closed-form expression	0.446256
0.5	200000	0.1	1738.76	Closed-form expression	0.446245
0.5	200000	0.1	1758.92	Closed-form expression	0.446234
0.5	200000	0.1	1779.3	Closed-form expression	0.446222
0.5	200000	0.1	1799.93	Closed-form expression	0.446211
0.5	200000	0.1	1820.79	Closed-form expression	0.446199
0.5	200000	0.1	1841.9	Closed-form expression	0.446187
0.5	200000	0.1	1863.25	Closed-form expression	0.446176
0.5	200000	0.1	1884.84	Closed-form expression	0.446164
0.5	200000	0.1	1906.69	Closed-form expression	0.446152
0.5	200000	0.1	1928.79	Closed-form expression	0.446139
0.5	200000	0.1	1951.15	Closed-form expression	0.446127
0.5	200000	0.1	1973.76	Closed-form expression	0.446114
0.5	200000	0.1	1996.64	Closed-form expression	0.446102
0.5	200000	0.1	2019.79	Closed-form expression	0.446089
0.5	200000	0.1	2043.2	Closed-form expression	0.446076
0.5	200000	0.1	2066.88	Closed-form expression	0.446063
0.5	200000	0.1	2090.84	Closed-form expression	0.446049
0.5	200000	0.1	2115.07	Closed-form expression	0.446036
0.5	200000	0.1	2139.59	Closed-form expression	0.446022
0.5	200000	0.1	2164.39	Closed-form expression	0.446009
0.5	200000	0.1	2189.48	Closed-form expression	0.445995
0.5	200000	0.1	2214.86	Closed-form expression	0.445981
0.5	200000	0.1	2240.53	Closed-form expression	0.445966
0.5	200000	0.1	2266.5	Closed-form expression	0.445952
0.5	200000	0.1	2292.77	Closed-form expression	0.445937
0.5	200000	0.1	2319.35	Closed-form expression	0.445923
0.5	200000	0.1	2346.23	Closed-form expression	0.445908
0.5	200000	0.1	2373.42	Closed-form expression	0.445893
0.5	200000	0.1	2400.93	Closed-form expression	0.445877
0.5	200000	0.1	2428.76	Closed-form expression	0.445862
0.5	200000	0.1	2456.92	Closed-form expression	0.445846
0.5	200000	0.1	2485.39	Closed-form expression	0.445831
0.5	200000	0.1	2514.2	Closed-form expression	0.445815
0.5	200000	0.1	2543.35	Closed-form expression	0.445799
0.5	200000	0.1	2572.83	Closed-form expression	0.445782
0.5	200000	0.1	2602.65	Closed-form expression	0.445766
0.5	200000	0.1	2632.82	Closed-form expression	0.445749
0.5	200000	0.1	2663.33	Closed-form expression	0.445732
0.5	200000	0.1	2694.2	Closed-form expression	0.445715
0.5	200000	0.1	2725.43	Closed-form expression	0.445698
0.5	200000	0.1	2757.02	Closed-form expression	0.44568
0.5	200000	0.1	2788.98	Closed-form expression	0.445663
0.5	200000	0.1	2821.31	Closed-form expression	0.445645
0.5	200000	0.1	2854.01	Closed-form expression	0.445627
0.5	200000	0.1	2887.09	Closed-form expression	0.445608
0.5	200000	0.1	2920.56	Closed-form expression	0.44559
0.5	200000	0.1	2954.41	Closed-form expression	0.445571
0.5	200000	0.1	2988.65	Closed-form expression	0.445552
0.5	200000	0.1	3023.29	Closed-form expression	0.445533
0.5	200000	0.1	3058.34	Closed-form expression	0.445514
0.5	200000	0.1	3093.79	Closed-form expression	0.445494
0.5	200000	0.1	3129.65	Closed-form expression	0.445474
0.5	200000	0.1	3165.92	Closed-form expression	0.445454
0.5	200000	0.1	3202.62	Closed-form expression	0.445434
0.5	200000	0.1	3239.74	Closed-form expression	0.445413
0.5	200000	0.1	3277.29	Closed-form expression	0.445393
0.5	200000	0.1	3315.28	Closed-form expression	0.445372
0.5	200000	0.1	3353.71	Closed-form expression	0.445351
0.5	200000	0.1	3392.58	Closed-form expression	0.445329
0.5	200000	0.1	3431.91	Closed-form expression	0.445307
0.5	200000	0.1	3471.69	Closed-form expression	0.445285
0.5	200000	0.1	3511.93	Closed-form expression	0.445263
0.5	200000	0.1	3552.63	Closed-form expression	0.445241
0.5	200000	0.1	3593.81	Closed-form expression	0.445218
0.5	200000	0.1	3635.47	Closed-form expression	0.445195
0.5	200000	0.1	3677.61	Closed-form expression	0.445172
0.5	200000	0.1	3720.24	Closed-form expression	0.445148
0.5	200000	0.1	3763.36	Closed-form expression	0.445125
0.5	200000	0.1	3806.98	Closed-form expression	0.445101
0.5	200000	0.1	3851.11	Closed-form expression	0.445076
0.5	200000	0.1	3895.75	Closed-form expression	0.445052
0.5	200000	0.1	3940.9	Closed-form expression	0.445027
0.5	200000	0.1	3986.58	Closed-form expression	0.445002
0.5	200000	0.1	4032.79	Closed-form expression	0.444976
0.5	200000	0.1	4079.53	Closed-form expression	0.44495
0.5	200000	0.1	4126.82	Closed-form expression	0.444924
0.5	200000	0.1	4174.66	Closed-form expression	0.444898
0.5	200000	0.1	4223.04	Closed-form expression	0.444871
0.5	200000	0.1	4271.99	Closed-form expression	0.444844
0.5	200000	0.1	4321.51	Closed-form expression	0.444817
0.5	200000	0.1	4371.6	Closed-form expression	0.44479
0.5	200000	0.1	4422.27	Closed-form expression	0.444762
0.5	200000	0.1	4473.53	Closed-form expression	0.444734
0.5	200000	0.1	4525.39	Closed-form expression	0.444705
0.5	200000	0.1	4577.84	Closed-form expression	0.444676
0.5	200000	0.1	4630.9	Closed-form expression	0.444647
0.5	200000	0.1	4684.58	Closed-form expression	0.444618
0.5	200000	0.1	4738.88	Closed-form expression	0.444588
0.5	200000	0.1	4793.81	Closed-form expression	0.444558
0.5	200000	0.1	4849.37	Closed-form expression	0.444527
0.5	200000	0.1	4905.58	Closed-form expression	0.444496
0.5	200000	0.1	4962.44	Closed-form expression	0.444465
0.5	200000	0.1	5019.97	Closed-form expression	0.444433
0.5	200000	0.1	5078.15	Closed-form expression	0.444402
0.5	200000	0.1	5137.01	Closed-form expression	0.444369
0.5	200000	0.1	5196.56	Closed-form expression	0.444337
0.5	200000	0.1	5256.79	Closed-form expression	0.444304
0.5	200000	0.1	5317.72	Closed-form expression	0.44427
0.5	200000	0.1	5379.36	Closed-form expression	0.444236
0.5	200000	0.1	5441.71	Closed-form expression	0.444202
0.5	200000	0.1	5504.79	Closed-form expression	0.444168
0.5	200000	0.1	5568.6	Closed-form expression	0.444133
0.5	200000	0.1	5633.14	Closed-form expression	0.444097
0.5	200000	0.1	5698.44	Closed-form expression	0.444062
0.5	200000	0.1	5764.49	Closed-form expression	0.444026
0.5	200000	0.1	5831.31	Closed-form expression	0.443989
0.5	200000	0.1	5898.9	Closed-form expression	0.443952
0.5	200000	0.1	5967.27	Closed-form expression	0.443915
0.5	200000	0.1	6036.44	Closed-form expression	0.443877
0.5	200000	0.1	6106.41	Closed-form expression	0.443839
0.5	200000	0.1	6177.19	Closed-form expression	0.4438
0.5	200000	0.1	6248.79	Closed-form expression	0.443761
0.5	200000	0.1	6321.22	Closed-form expression	0.443721
0.5	200000	0.1	6394.49	Closed-form expression	0.443681
0.5	200000	0.1	6468.61	Closed-form expression	0.443641
0.5	200000	0.1	6543.59	Closed-form expression	0.4436
0.5	200000	0.1	6619.43	Closed-form expression	0.443559
0.5	200000	0.1	6696.16	Closed-form expression	0.443517
0.5	200000	0.1	6773.78	Closed-form expression	0.443474
0.5	200000	0.1	6852.29	Closed-form expression	0.443432
0.5	200000	0.1	6931.72	Closed-form expression	0.443388
0.5	200000	0.1	7012.06	Closed-form expression	0.443345
0.5	200000	0.1	7093.34	Closed-form expression	0.4433
0.5	200000	0.1	7175.56	Closed-form expression	0.443256
0.5	200000	0.1	7258.73	Closed-form expression	0.44321
0.5	200000	0.1	7342.87	Closed-form expression	0.443164
0.5	200000	0.1	7427.98	Closed-form expression	0.443118
0.5	200000	0.1	7514.08	Closed-form expression	0.443071
0.5	200000	0.1	7601.18	Closed-form expression	0.443024
0.5	200000	0.1	7689.28	Closed-form expression	0.442976
0.5	200000	0.1	7778.41	Closed-form expression	0.442928
0.5	200000	0.1	7868.57	Closed-form expression	0.442879
0.5	200000	0.1	7959.78	Closed-form expression	0.442829
0.5	200000	0.1	8052.04	Closed-form expression	0.442779
0.5	200000	0.1	8145.37	Closed-form expression	0.442729
0.5	200000	0.1	8239.79	Closed-form expression	0.442677
0.5	200000	0.1	8335.29	Closed-form expression	0.442626
0.5	200000	0.1	8431.91	Closed-form expression	0.442573
0.5	200000	0.1	8529.64	Closed-form expression	0.44252
0.5	200000	0.1	8628.51	Closed-form expression	0.442467
0.5	200000	0.1	8728.53	Closed-form expression	0.442413
0.5	200000	0.1	8829.7	Closed-form expression	0.442358
0.5	200000	0.1	8932.05	Closed-form expression	0.442303
0.5	200000	0.1	9035.58	Closed-form expression	0.442247
0.5	200000	0.1	9140.31	Closed-form expression	0.44219
0.5	200000	0.1	9246.26	Closed-form expression	0.442133
0.5	200000	0.1	9353.43	Closed-form expression	0.442075
0.5	200000	0.1	9461.85	Closed-form expression	0.442016
0.5	200000	0.1	9571.52	Closed-form expression	0.441957
0.5	200000	0.1	9682.47	Closed-form expression	0.441897
0.5	200000	0.1	9794.7	Closed-form expression	0.441837
0.5	200000	0.1	9908.23	Closed-form expression	0.441776
0.5	200000	0.1	10023.1	Closed-form expression	0.441714
0.5	200000	0.1	10139.3	Closed-form expression	0.441651
0.5	200000	0.1	10256.8	Closed-form expression	0.441588
0.5	200000	0.1	10375.7	Closed-form expression	0.441524
0.5	200000	0.1	10495.9	Closed-form expression	0.441459
0.5	200000	0.1	10617.6	Closed-form expression	0.441394
0.5	200000	0.1	10740.7	Closed-form expression	0.441328
0.5	200000	0.1	10865.2	Closed-form expression	0.441261
0.5	200000	0.1	10991.1	Closed-form expression	0.441193
0.5	200000	0.1	11118.5	Closed-form expression	0.441125
0.5	200000	0.1	11247.4	Closed-form expression	0.441056
0.5	200000	0.1	11377.7	Closed-form expression	0.440986
0.5	200000	0.1	11509.6	Closed-form expression	0.440915
0.5	200000	0.1	11643	Closed-form expression	0.440844
0.5	200000	0.1	11778	Closed-form expression	0.440771
0.5	200000	0.1	11914.5	Closed-form expression	0.440698
0.5	200000	0.1	12052.6	Closed-form expression	0.440625
0.5	200000	0.1	12192.3	Closed-form expression	0.44055
0.5	200000	0.1	12333.6	Closed-form expression	0.440474
0.5	200000	0.1	12476.6	Closed-form expression	0.440398
0.5	200000	0.1	12621.2	Closed-form expression	0.440321
0.5	200000	0.1	12767.5	Closed-form expression	0.440243
0.5	200000	0.1	12915.5	Closed-form expression	0.440164
0.5	200000	0.1	13065.2	Closed-form expression	0.440084
0.5	200000	0.1	13216.6	Closed-form expression	0.440003
0.5	200000	0.1	13369.8	Closed-form expression	0.439922
0.5	200000	0.1	13524.8	Closed-form expression	0.439839
0.5	200000	0.1	13681.6	Closed-form expression	0.439756
0.5	200000	0.1	13840.2	Closed-form expression	0.439672
0.5	200000	0.1	14000.6	Closed-form expression	0.439587
0.5	200000	0.1	14162.9	Closed-form expression	0.439501
0.5	200000	0.1	14327	Closed-form expression	0.439413
0.5	200000	0.1	14493.1	Closed-form expression	0.439325
0.5	200000	0.1	14661.1	Closed-form expression	0.439236
0.5	200000	0.1	14831	Closed-form expression	0.439146
0.5	200000	0.1	15002.9	Closed-form expression	0.439055
0.5	200000	0.1	15176.8	Closed-form expression	0.438964
0.5	200000	0.1	15352.8	Closed-form expression	0.438871
0.5	200000	0.1	15530.7	Closed-form expression	0.438777
0.5	200000	0.1	15710.7	Closed-form expression	0.438682
0.5	200000	0.1	15892.8	Closed-form expression	0.438586
0.5	200000	0.1	16077	Closed-form expression	0.438488
0.5	200000	0.1	16263.4	Closed-form expression	0.43839
0.5	200000	0.1	16451.9	Closed-form expression	0.438291
0.5	200000	0.1	16642.6	Closed-form expression	0.438191
0.5	200000	0.1	16835.5	Closed-form expression	0.438089
0.5	200000	0.1	17030.7	Closed-form expression	0.437987
0.5	200000	0.1	17228.1	Closed-form expression	0.437883
0.5	200000	0.1	17427.7	Closed-form expression	0.437778
0.5	200000	0.1	17629.8	Closed-form expression	0.437673
0.5	200000	0.1	17834.1	Closed-form expression	0.437565
0.5	200000	0.1	18040.8	Closed-form expression	0.437457
0.5	200000	0.1	18249.9	Closed-form expression	0.437348
0.5	200000	0.1	18461.5	Closed-form expression	0.437237
0.5	200000	0.1	18675.5	Closed-form expression	0.437126
0.5	200000	0.1	18891.9	Closed-form expression	0.437013
0.5	200000	0.1	19110.9	Closed-form expression	0.436898
0.5	200000	0.1	19332.4	Closed-form expression	0.436783
0.5	200000	0.1	19556.5	Closed-form expression	0.436666
0.5	200000	0.1	19783.2	Closed-form expression	0.436548
0.5	200000	0.1	20012.5	Closed-form expression	0.436429
0.5	200000	0.1	20244.5	Closed-form expression	0.436309
0.5	200000	0.1	20479.1	Closed-form expression	0.436187
0.5	200000	0.1	20716.5	Closed-form expression	0.436064
0.5	200000	0.1	20956.6	Closed-form expression	0.43594
0.5	200000	0.1	21199.5	Closed-form expression	0.435814
0.5	200000	0.1	21445.3	Closed-form expression	0.435687
0.5	200000	0.1	21693.8	Closed-form expression	0.435558
0.5	200000	0.1	21945.3	Closed-form expression	0.435429
0.5	200000	0.1	22199.7	Closed-form expression	0.435297
0.5	200000	0.1	22457	Closed-form expression	0.435165
0.5	200000	0.1	22717.3	Closed-form expression	0.435031
0.5	200000	0.1	22980.6	Closed-form expression	0.434895
0.5	200000	0.1	23247	Closed-form expression	0.434758
0.5	200000	0.1	23516.4	Closed-form expression	0.43462
0.5	200000	0.1	23789	Closed-form expression	0.43448
0.5	200000	0.1	24064.8	Closed-form expression	0.434339
0.5	200000	0.1	24343.7	Closed-form expression	0.434196
0.5	200000	0.1	24625.9	Closed-form expression	0.434052
0.5	200000	0.1	24911.3	Closed-form expression	0.433906
0.5	200000	0.1	25200	Closed-form expression	0.433759
0.5	200000	0.1	25492.1	Closed-form expression	0.43361
0.5	200000	0.1	25787.6	Closed-form expression	0.433459
0.5	200000	0.1	26086.5	Closed-form expression	0.433307
0.5	200000	0.1	26388.9	Closed-form expression	0.433154
0.5	200000	0.1	26694.8	Closed-form expression	0.432998
0.5	200000	0.1	27004.2	Closed-form expression	0.432842
0.5	200000	0.1	27317.2	Closed-form expression	0.432683
0.5	200000	0.1	27633.9	Closed-form expression	0.432523
0.5	200000	0.1	27954.2	Closed-form expression	0.432361
0.5	200000	0.1	28278.2	Closed-form expression	0.432197
0.5	200000	0.1	28606	Closed-form expression	0.432032
0.5	200000	0.1	28937.5	Closed-form expression	0.431865
0.5	200000	0.1	29272.9	Closed-form expression	0.431696
0.5	200000	0.1	29612.3	Closed-form expression	0.431526
0.5	200000	0.1	29955.5	Closed-form expression	0.431353
0.5	200000	0.1	30302.7	Closed-form expression	0.431179
0.5	200000	0.1	30654	Closed-form expression	0.431003
0.5	200000	0.1	31009.3	Closed-form expression	0.430826
0.5	200000	0.1	31368.7	Closed-form expression	0.430646
0.5	200000	0.1	31732.3	Closed-form expression	0.430465
0.5	200000	0.1	32100.1	Closed-form expression	0.430282
0.5	200000	0.1	32472.2	Closed-form expression	0.430096
0.5	200000	0.1	32848.6	Closed-form expression	0.429909
0.5	200000	0.1	33229.3	Closed-form expression	0.42972
0.5	200000	0.1	33614.5	Closed-form expression	0.42953
0.5	200000	0.1	34004.1	Closed-form expression	0.429337
0.5	200000	0.1	34398.3	Closed-form expression	0.429142
0.5	200000	0.1	34797	Closed-form expression	0.428945
0.5	200000	0.1	35200.3	Closed-form expression	0.428746
0.5	200000	0.1	35608.3	Closed-form expression	0.428545
0.5	200000	0.1	36021.1	Closed-form expression	0.428343
0.5	200000	0.1	36438.6	Closed-form expression	0.428138
0.5	200000	0.1	36861	Closed-form expression	0.427931
0.5	200000	0.1	37288.2	Closed-form expression	0.427722
0.5	200000	0.1	37720.4	Closed-form expression	0.42751
0.5	200000	0.1	38157.6	Closed-form expression	0.427297
0.5	200000	0.1	38599.9	Closed-form expression	0.427081
0.5	200000	0.1	39047.4	Closed-form expression	0.426864
0.5	200000	0.1	39500	Closed-form expression	0.426644
0.5	200000	0.1	39957.8	Closed-form expression	0.426422
0.5	200000	0.1	40421	Closed-form expression	0.426198
0.5	200000	0.1	40889.5	Closed-form expression	0.425971
0.5	200000	0.1	41363.4	Closed-form expression	0.425742
0.5	200000	0.1	41842.9	Closed-form expression	0.425511
0.5	200000	0.1	42327.9	Closed-form expression	0.425278
0.5	200000	0.1	42818.5	Closed-form expression	0.425042
0.5	200000	0.1	43314.8	Closed-form expression	0.424804
0.5	200000	0.1	43816.9	Closed-form expression	0.424564
0.5	200000	0.1	44324.8	Closed-form expression	0.424321
0.5	200000	0.1	44838.6	Closed-form expression	0.424076
0.5	200000	0.1	45358.3	Closed-form expression	0.423829
0.5	200000	0.1	45884	Closed-form expression	0.423579
0.5	200000	0.1	46415.9	Closed-form expression	0.423326
0.5	200000	0.1	46953.9	Closed-form expression	0.423071
0.5	200000	0.1	47498.1	Closed-form expression	0.422814
0.5	200000	0.1	48048.7	Closed-form expression	0.422554
0.5	200000	0.1	48605.6	Closed-form expression	0.422292
0.5	200000	0.1	49169	Closed-form expression	0.422027
0.5	200000	0.1	49739	Closed-form expression	0.421759
0.5	200000	0.1	50315.5	Closed-form expression	0.421489
0.5	200000	0.1	50898.7	Closed-form expression	0.421217
0.5	200000	0.1	51488.7	Closed-form expression	0.420941
0.5	200000	0.1	52085.5	Closed-form expression	0.420663
0.5	200000	0.1	52689.2	Closed-form expression	0.420383
0.5	200000	0.1	53299.9	Closed-form expression	0.420099
0.5	200000	0.1	53917.7	Closed-form expression	0.419814
0.5	200000	0.1	54542.7	Closed-form expression	0.419525
0.5	200000	0.1	55174.9	Closed-form expression	0.419233
0.5	200000	0.1	55814.5	Closed-form expression	0.418939
0.5	200000	0.1	56461.4	Closed-form expression	0.418642
0.5	200000	0.1	57115.9	Closed-form expression	0.418342
0.5	200000	0.1	57777.9	Closed-form expression	0.41804
0.5	200000	0.1	58447.6	Closed-form expression	0.417734
0.5	200000	0.1	59125.1	Closed-form expression	0.417426
0.5	200000	0.1	59810.4	Closed-form expression	0.417115
0.5	200000	0.1	60503.7	Closed-form expression	0.416801
0.5	200000	0.1	61205	Closed-form expression	0.416484
0.5	200000	0.1	61914.4	Closed-form expression	0.416164
0.5	200000	0.1	62632.1	Closed-form expression	0.415841
0.5	200000	0.1	63358	Closed-form expression	0.415515
0.5	200000	0.1	64092.4	Closed-form expression	0.415186
0.5	200000	0.1	64835.3	Closed-form expression	0.414854
0.5	200000	0.1	65586.9	Closed-form expression	0.414519
0.5	200000	0.1	66347.1	Closed-form expression	0.414181
0.5	200000	0.1	67116.1	Closed-form expression	0.41384
0.5	200000	0.1	67894.1	Closed-form expression	0.413496
0.5	200000	0.1	68681	Closed-form expression	0.413149
0.5	200000	0.1	69477.1	Closed-form expression	0.412798
0.5	200000	0.1	70282.4	Closed-form expression	0.412445
0.5	200000	0.1	71097.1	Closed-form expression	0.412088
0.5	200000	0.1	71921.2	Closed-form expression	0.411728
0.5	200000	0.1	72754.8	Closed-form expression	0.411365
0.5	200000	0.1	73598.1	Closed-form expression	0.410998
0.5	200000	0.1	74451.2	Closed-form expression	0.410629
0.5	200000	0.1	75314.2	Closed-form expression	0.410256
0.5	200000	0.1	76187.2	Closed-form expression	0.409879
0.5	200000	0.1	77070.3	Closed-form expression	0.4095
0.5	200000	0.1	77963.6	Closed-form expression	0.409117
0.5	200000	0.1	78867.3	Closed-form expression	0.408731
0.5	200000	0.1	79781.4	Closed-form expression	0.408341
0.5	200000	0.1	80706.2	Closed-form expression	0.407948
0.5	200000	0.1	81641.7	Closed-form expression	0.407552
0.5	200000	0.1	82588	Closed-form expression	0.407152
0.5	200000	0.1	83545.3	Closed-form expression	0.406749
0.5	200000	0.1	84513.7	Closed-form expression	0.406342
0.5	200000	0.1	85493.3	Closed-form expression	0.405932
0.5	200000	0.1	86484.2	Closed-form expression	0.405518
0.5	200000	0.1	87486.7	Closed-form expression	0.405101
0.5	200000	0.1	88500.7	Closed-form expression	0.404681
0.5	200000	0.1	89526.6	Closed-form expression	0.404256
0.5	200000	0.1	90564.3	Closed-form expression	0.403829
0.5	200000	0.1	91614	Closed-form expression	0.403397
0.5	200000	0.1	92675.9	Closed-form expression	0.402962
0.5	200000	0.1	93750.2	Closed-form expression	0.402524
0.5	200000	0.1	94836.8	Closed-form expression	0.402081
0.5	200000	0.1	95936.1	Closed-form expression	0.401636
0.5	200000	0.1	97048.1	Closed-form expression	0.401186
0.5	200000	0.1	98173	Closed-form expression	0.400733
0.5	200000	0.1	99310.9	Closed-form expression	0.400276
0.5	200000	0.1	100462	Closed-form expression	0.399815
0.5	200000	0.1	101627	Closed-form expression	0.399351
0.5	200000	0.1	102804	Closed-form expression	0.398883
0.5	200000	0.1	103996	Closed-form expression	0.398411
0.5	200000	0.1	105202	Closed-form expression	0.397935
0.5	200000	0.1	106421	Closed-form expression	0.397456
0.5	200000	0.1	107654	Closed-form expression	0.396973
0.5	200000	0.1	108902	Closed-form expression	0.396486
0.5	200000	0.1	110165	Closed-form expression	0.395995
0.5	200000	0.1	111442	Closed-form expression	0.3955
0.5	200000	0.1	112733	Closed-form expression	0.395002
0.5	200000	0.1	114040	Closed-form expression	0.3945
0.5	200000	0.1	115362	Closed-form expression	0.393993
0.5	200000	0.1	116699	Closed-form expression	0.393483
0.5	200000	0.1	118052	Closed-form expression	0.392969
0.5	200000	0.1	119420	Closed-form expression	0.392451
0.5	200000	0.1	120804	Closed-form expression	0.391929
0.5	200000	0.1	122204	Closed-form expression	0.391403
0.5	200000	0.1	123621	Closed-form expression	0.390874
0.5	200000	0.1	125054	Closed-form expression	0.39034
0.5	200000	0.1	126503	Closed-form expression	0.389802
0.5	200000	0.1	127970	Closed-form expression	0.389261
0.5	200000	0.1	129453	Closed-form expression	0.388715
0.5	200000	0.1	130954	Closed-form expression	0.388165
0.5	200000	0.1	132471	Closed-form expression	0.387612
0.5	200000	0.1	134007	Closed-form expression	0.387054
0.5	200000	0.1	135560	Closed-form expression	0.386492
0.5	200000	0.1	137131	Closed-form expression	0.385927
0.5	200000	0.1	138721	Closed-form expression	0.385357
0.5	200000	0.1	140329	Closed-form expression	0.384783
0.5	200000	0.1	141955	Closed-form expression	0.384205
0.5	200000	0.1	143601	Closed-form expression	0.383623
0.5	200000	0.1	145265	Closed-form expression	0.383037
0.5	200000	0.1	146949	Closed-form expression	0.382447
0.5	200000	0.1	148652	Closed-form expression	0.381853
0.5	200000	0.1	150376	Closed-form expression	0.381255
0.5	200000	0.1	152119	Closed-form expression	0.380653
0.5	200000	0.1	153882	Closed-form expression	0.380046
0.5	200000	0.1	155665	Closed-form expression	0.379436
0.5	200000	0.1	157470	Closed-form expression	0.378821
0.5	200000	0.1	159295	Closed-form expression	0.378203
0.5	200000	0.1	161141	Closed-form expression	0.37758
0.5	200000	0.1	163009	Closed-form expression	0.376953
0.5	200000	0.1	164899	Closed-form expression	0.376322
0.5	200000	0.1	166810	Closed-form expression	0.375687
0.5	200000	0.1	168744	Closed-form expression	0.375048
0.5	200000	0.1	170699	Closed-form expression	0.374405
0.5	200000	0.1	172678	Closed-form expression	0.373757
0.5	200000	0.1	174680	Closed-form expression	0.373106
0.5	200000	0.1	176704	Closed-form expression	0.37245
0.5	200000	0.1	178753	Closed-form expression	0.371791
0.5	200000	0.1	180824	Closed-form expression	0.371127
0.5	200000	0.1	182920	Closed-form expression	0.370459
0.5	200000	0.1	185041	Closed-form expression	0.369787
0.5	200000	0.1	187186	Closed-form expression	0.369111
0.5	200000	0.1	189355	Closed-form expression	0.368431
0.5	200000	0.1	191550	Closed-form expression	0.367747
0.5	200000	0.1	193770	Closed-form expression	0.367059
0.5	200000	0.1	196016	Closed-form expression	0.366367
0.5	200000	0.1	198288	Closed-form expression	0.36567
0.5	200000	0.1	200587	Closed-form expression	0.36497
0.5	200000	0.1	202912	Closed-form expression	0.364266
0.5	200000	0.1	205264	Closed-form expression	0.363557
0.5	200000	0.1	207643	Closed-form expression	0.362845
0.5	200000	0.1	210050	Closed-form expression	0.362128
0.5	200000	0.1	212485	Closed-form expression	0.361408
0.5	200000	0.1	214947	Closed-form expression	0.360683
0.5	200000	0.1	217439	Closed-form expression	0.359955
0.5	200000	0.1	219959	Closed-form expression	0.359222
0.5	200000	0.1	222509	Closed-form expression	0.358486
0.5	200000	0.1	225088	Closed-form expression	0.357746
0.5	200000	0.1	227697	Closed-form expression	0.357001
0.5	200000	0.1	230336	Closed-form expression	0.356253
0.5	200000	0.1	233006	Closed-form expression	0.355501
0.5	200000	0.1	235707	Closed-form expression	0.354745
0.5	200000	0.1	238439	Closed-form expression	0.353985
0.5	200000	0.1	241203	Closed-form expression	0.353222
0.5	200000	0.1	243999	Closed-form expression	0.352454
0.5	200000	0.1	246827	Closed-form expression	0.351683
0.5	200000	0.1	249688	Closed-form expression	0.350907
0.5	200000	0.1	252582	Closed-form expression	0.350128
0.5	200000	0.1	255510	Closed-form expression	0.349346
0.5	200000	0.1	258471	Closed-form expression	0.348559
0.5	200000	0.1	261467	Closed-form expression	0.347769
0.5	200000	0.1	264498	Closed-form expression	0.346975
0.5	200000	0.1	267564	Closed-form expression	0.346177
0.5	200000	0.1	270665	Closed-form expression	0.345376
0.5	200000	0.1	273803	Closed-form expression	0.344571
0.5	200000	0.1	276976	Closed-form expression	0.343762
0.5	200000	0.1	280187	Closed-form expression	0.34295
0.5	200000	0.1	283434	Closed-form expression	0.342134
0.5	200000	0.1	286720	Closed-form expression	0.341315
0.5	200000	0.1	290043	Closed-form expression	0.340492
0.5	200000	0.1	293405	Closed-form expression	0.339666
0.5	200000	0.1	296806	Closed-form expression	0.338836
0.5	200000	0.1	300246	Closed-form expression	0.338002
0.5	200000	0.1	303726	Closed-form expression	0.337165
0.5	200000	0.1	307247	Closed-form expression	0.336325
0.5	200000	0.1	310808	Closed-form expression	0.335482
0.5	200000	0.1	314411	Closed-form expression	0.334635
0.5	200000	0.1	318055	Closed-form expression	0.333784
0.5	200000	0.1	321742	Closed-form expression	0.332931
0.5	200000	0.1	325471	Closed-form expression	0.332074
0.5	200000	0.1	329244	Closed-form expression	0.331214
0.5	200000	0.1	333060	Closed-form expression	0.330351
0.5	200000	0.1	336921	Closed-form expression	0.329484
0.5	200000	0.1	340826	Closed-form expression	0.328615
0.5	200000	0.1	344776	Closed-form expression	0.327742
0.5	200000	0.1	348773	Closed-form expression	0.326866
0.5	200000	0.1	352815	Closed-form expression	0.325987
0.5	200000	0.1	356905	Closed-form expression	0.325106
0.5	200000	0.1	361042	Closed-form expression	0.324221
0.5	200000	0.1	365227	Closed-form expression	0.323333
0.5	200000	0.1	369460	Closed-form expression	0.322442
0.5	200000	0.1	373743	Closed-form expression	0.321549
0.5	200000	0.1	378075	Closed-form expression	0.320652
0.5	200000	0.1	382457	Closed-form expression	0.319753
0.5	200000	0.1	386890	Closed-form expression	0.318851
0.5	200000	0.1	391375	Closed-form expression	0.317946
0.5	200000	0.1	395911	Closed-form expression	0.317039
0.5	200000	0.1	400500	Closed-form expression	0.316129
0.5	200000	0.1	405142	Closed-form expression	0.315216
0.5	200000	0.1	409838	Closed-form expression	0.314301
0.5	200000	0.1	414589	Closed-form expression	0.313383
0.5	200000	0.1	419394	Closed-form expression	0.312463
0.5	200000	0.1	424256	Closed-form expression	0.31154
0.5	200000	0.1	429173	Closed-form expression	0.310615
0.5	200000	0.1	434148	Closed-form expression	0.309687
0.5	200000	0.1	439180	Closed-form expression	0.308757
0.5	200000	0.1	444271	Closed-form expression	0.307825
0.5	200000	0.1	449420	Closed-form expression	0.306891
0.5	200000	0.1	454630	Closed-form expression	0.305954
0.5	200000	0.1	459899	Closed-form expression	0.305015
0.5	200000	0.1	465230	Closed-form expression	0.304074
0.5	200000	0.1	470622	Closed-form expression	0.303131
0.5	200000	0.1	476078	Closed-form expression	0.302186
0.5	200000	0.1	481596	Closed-form expression	0.301238
0.5	200000	0.1	487178	Closed-form expression	0.300289
0.5	200000	0.1	492825	Closed-form expression	0.299338
0.5	200000	0.1	498537	Closed-form expression	0.298385
0.5	200000	0.1	504316	Closed-form expression	0.29743
0.5	200000	0.1	510162	Closed-form expression	0.296473
0.5	200000	0.1	516075	Closed-form expression	0.295515
0.5	200000	0.1	522057	Closed-form expression	0.294555
0.5	200000	0.1	528108	Closed-form expression	0.293593
0.5	200000	0.1	534229	Closed-form expression	0.29263
0.5	200000	0.1	540422	Closed-form expression	0.291665
0.5	200000	0.1	546686	Closed-form expression	0.290698
0.5	200000	0.1	553022	Closed-form expression	0.28973
0.5	200000	0.1	559433	Closed-form expression	0.28876
0.5	200000	0.1	565917	Closed-form expression	0.28779
0.5	200000	0.1	572477	Closed-form expression	0.286817
0.5	200000	0.1	579112	Closed-form expression	0.285844
0.5	200000	0.1	585825	Closed-form expression	0.284869
0.5	200000	0.1	592615	Closed-form expression	0.283893
0.5	200000	0.1	599484	Closed-form expression	0.282916
0.5	200000	0.1	606433	Closed-form expression	0.281937
0.5	200000	0.1	613462	Closed-form expression	0.280958
0.5	200000	0.1	620573	Closed-form expression	0.279977
0.5	200000	0.1	627766	Closed-form expression	0.278996
0.5	200000	0.1	635043	Closed-form expression	0.278014
0.5	200000	0.1	642403	Closed-form expression	0.27703
0.5	200000	0.1	649850	Closed-form expression	0.276046
0.5	200000	0.1	657382	Closed-form expression	0.275061
0.5	200000	0.1	665002	Closed-form expression	0.274075
0.5	200000	0.1	672710	Closed-form expression	0.273089
0.5	200000	0.1	680507	Closed-form expression	0.272102
0.5	200000	0.1	688395	Closed-form expression	0.271114
0.5	200000	0.1	696374	Closed-form expression	0.270125
0.5	200000	0.1	704446	Closed-form expression	0.269137
0.5	200000	0.1	712612	Closed-form expression	0.268147
0.5	200000	0.1	720872	Closed-form expression	0.267157
0.5	200000	0.1	729227	Closed-form expression	0.266167
0.5	200000	0.1	737680	Closed-form expression	0.265176
0.5	200000	0.1	746230	Closed-form expression	0.264186
0.5	200000	0.1	754880	Closed-form expression	0.263194
0.5	200000	0.1	763630	Closed-form expression	0.262203
0.5	200000	0.1	772481	Closed-form expression	0.261211
0.5	200000	0.1	781435	Closed-form expression	0.26022
0.5	200000	0.1	790493	Closed-form expression	0.259228
0.5	200000	0.1	799655	Closed-form expression	0.258236
0.5	200000	0.1	808924	Closed-form expression	0.257244
0.5	200000	0.1	818301	Closed-form expression	0.256252
0.5	200000	0.1	827786	Closed-form expression	0.255261
0.5	200000	0.1	837381	Closed-form expression	0.254269
0.5	200000	0.1	847087	Closed-form expression	0.253278
0.5	200000	0.1	856906	Closed-form expression	0.252286
0.5	200000	0.1	866838	Closed-form expression	0.251295
0.5	200000	0.1	876886	Closed-form expression	0.250305
0.5	200000	0.1	887050	Closed-form expression	0.249314
0.5	200000	0.1	897332	Closed-form expression	0.248324
0.5	200000	0.1	907733	Closed-form expression	0.247335
0.5	200000	0.1	918254	Closed-form expression	0.246346
0.5	200000	0.1	928898	Closed-form expression	0.245357
0.5	200000	0.1	939665	Closed-form expression	0.244369
0.5	200000	0.1	950557	Closed-form expression	0.243382
0.5	200000	0.1	961575	Closed-form expression	0.242395
0.5	200000	0.1	972720	Closed-form expression	0.241409
0.5	200000	0.1	983995	Closed-form expression	0.240424
0.5	200000	0.1	995401	Closed-form expression	0.239439
0.5	200000	0.1	1.00694e+06	Closed-form expression	0.238456
0.5	200000	0.1	1.01861e+06	Closed-form expression	0.237473
0.5	200000	0.1	1.03042e+06	Closed-form expression	0.23649
0.5	200000	0.1	1.04236e+06	Closed-form expression	0.235509
0.5	200000	0.1	1.05444e+06	Closed-form expression	0.234529
0.5	200000	0.1	1.06666e+06	Closed-form expression	0.23355
0.5	200000	0.1	1.07903e+06	Closed-form expression	0.232572
0.5	200000	0.1	1.09154e+06	Closed-form expression	0.231594
0.5	200000	0.1	1.10419e+06	Closed-form expression	0.230618
0.5	200000	0.1	1.11699e+06	Closed-form expression	0.229643
0.5	200000	0.1	1.12993e+06	Closed-form expression	0.22867
0.5	200000	0.1	1.14303e+06	Closed-form expression	0.227697
0.5	200000	0.1	1.15628e+06	Closed-form expression	0.226726
0.5	200000	0.1	1.16968e+06	Closed-form expression	0.225756
0.5	200000	0.1	1.18324e+06	Closed-form expression	0.224787
0.5	200000	0.1	1.19696e+06	Closed-form expression	0.22382
0.5	200000	0.1	1.21083e+06	Closed-form expression	0.222854
0.5	200000	0.1	1.22486e+06	Closed-form expression	0.221889
0.5	200000	0.1	1.23906e+06	Closed-form expression	0.220926
0.5	200000	0.1	1.25342e+06	Closed-form expression	0.219965
0.5	200000	0.1	1.26795e+06	Closed-form expression	0.219005
0.5	200000	0.1	1.28265e+06	Closed-form expression	0.218046
0.5	200000	0.1	1.29752e+06	Closed-form expression	0.217089
0.5	200000	0.1	1.31256e+06	Closed-form expression	0.216134
0.5	200000	0.1	1.32777e+06	Closed-form expression	0.21518
0.5	200000	0.1	1.34316e+06	Closed-form expression	0.214228
0.5	200000	0.1	1.35873e+06	Closed-form expression	0.213278
0.5	200000	0.1	1.37448e+06	Closed-form expression	0.212329
0.5	200000	0.1	1.39041e+06	Closed-form expression	0.211382
0.5	200000	0.1	1.40653e+06	Closed-form expression	0.210437
0.5	200000	0.1	1.42283e+06	Closed-form expression	0.209494
0.5	200000	0.1	1.43932e+06	Closed-form expression	0.208553
0.5	200000	0.1	1.45601e+06	Closed-form expression	0.207613
0.5	200000	0.1	1.47288e+06	Closed-form expression	0.206676
0.5	200000	0.1	1.48996e+06	Closed-form expression	0.20574
0.5	200000	0.1	1.50723e+06	Closed-form expression	0.204807
0.5	200000	0.1	1.5247e+06	Closed-form expression	0.203875
0.5	200000	0.1	1.54237e+06	Closed-form expression	0.202945
0.5	200000	0.1	1.56025e+06	Closed-form expression	0.202018
0.5	200000	0.1	1.57833e+06	Closed-form expression	0.201092
0.5	200000	0.1	1.59663e+06	Closed-form expression	0.200169
0.5	200000	0.1	1.61513e+06	Closed-form expression	0.199248
0.5	200000	0.1	1.63385e+06	Closed-form expression	0.198328
0.5	200000	0.1	1.65279e+06	Closed-form expression	0.197412
0.5	200000	0.1	1.67195e+06	Closed-form expression	0.196497
0.5	200000	0.1	1.69133e+06	Closed-form expression	0.195584
0.5	200000	0.1	1.71093e+06	Closed-form expression	0.194674
0.5	200000	0.1	1.73077e+06	Closed-form expression	0.193766
0.5	200000	0.1	1.75083e+06	Closed-form expression	0.19286
0.5	200000	0.1	1.77112e+06	Closed-form expression	0.191957
0.5	200000	0.1	1.79165e+06	Closed-form expression	0.191055
0.5	200000	0.1	1.81242e+06	Closed-form expression	0.190157
0.5	200000	0.1	1.83343e+06	Closed-form expression	0.18926
0.5	200000	0.1	1.85468e+06	Closed-form expression	0.188366
0.5	200000	0.1	1.87617e+06	Closed-form expression	0.187474
0.5	200000	0.1	1.89792e+06	Closed-form expression	0.186585
0.5	200000	0.1	1.91992e+06	Closed-form expression	0.185699
0.5	200000	0.1	1.94217e+06	Closed-form expression	0.184814
0.5	200000	0.1	1.96469e+06	Closed-form expression	0.183932
0.5	200000	0.1	1.98746e+06	Closed-form expression	0.183053
0.5	200000	0.1	2.0105e+06	Closed-form expression	0.182176
0.5	200000	0.1	2.0338e+06	Closed-form expression	0.181302
0.5	200000	0.1	2.05737e+06	Closed-form expression	0.18043
0.5	200000	0.1	2.08122e+06	Closed-form expression	0.179561
0.5	200000	0.1	2.10535e+06	Closed-form expression	0.178695
0.5	200000	0.1	2.12975e+06	Closed-form expression	0.177831
0.5	200000	0.1	2.15443e+06	Closed-form expression	0.176969
0.5	200000	0.1	2.17941e+06	Closed-form expression	0.17611
0.5	200000	0.1	2.20467e+06	Closed-form expression	0.175254
0.5	200000	0.1	2.23022e+06	Closed-form expression	0.174401
0.5	200000	0.1	2.25607e+06	Closed-form expression	0.17355
0.5	200000	0.1	2.28222e+06	Closed-form expression	0.172702
0.5	200000	0.1	2.30868e+06	Closed-form expression	0.171857
0.5	200000	0.1	2.33544e+06	Closed-form expression	0.171014
0.5	200000	0.1	2.36251e+06	Closed-form expression	0.170174
0.5	200000	0.1	2.38989e+06	Closed-form expression	0.169337
0.5	200000	0.1	2.41759e+06	Closed-form expression	0.168502
0.5	200000	0.1	2.44562e+06	Closed-form expression	0.167671
0.5	200000	0.1	2.47396e+06	Closed-form expression	0.166842
0.5	200000	0.1	2.50264e+06	Closed-form expression	0.166015
0.5	200000	0.1	2.53165e+06	Closed-form expression	0.165192
0.5	200000	0.1	2.56099e+06	Closed-form expression	0.164371
0.5	200000	0.1	2.59068e+06	Closed-form expression	0.163554
0.5	200000	0.1	2.62071e+06	Closed-form expression	0.162739
0.5	200000	0.1	2.65108e+06	Closed-form expression	0.161927
0.5	200000	0.1	2.68181e+06	Closed-form expression	0.161117
0.5	200000	0.1	2.7129e+06	Closed-form expression	0.160311
0.5	200000	0.1	2.74434e+06	Closed-form expression	0.159507
0.5	200000	0.1	2.77615e+06	Closed-form expression	0.158706
0.5	200000	0.1	2.80833e+06	Closed-form expression	0.157908
0.5	200000	0.1	2.84088e+06	Closed-form expression	0.157113
0.5	200000	0.1	2.87381e+06	Closed-form expression	0.156321
0.5	200000	0.1	2.90712e+06	Closed-form expression	0.155532
0.5	200000	0.1	2.94082e+06	Closed-form expression	0.154746
0.5	200000	0.1	2.97491e+06	Closed-form expression	0.153962
0.5	200000	0.1	3.00939e+06	Closed-form expression	0.153182
0.5	200000	0.1	3.04427e+06	Closed-form expression	0.152404
0.5	200000	0.1	3.07956e+06	Closed-form expression	0.151629
0.5	200000	0.1	3.11525e+06	Closed-form expression	0.150857
0.5	200000	0.1	3.15136e+06	Closed-form expression	0.150089
0.5	200000	0.1	3.18789e+06	Closed-form expression	0.149323
0.5	200000	0.1	3.22484e+06	Closed-form expression	0.148559
0.5	200000	0.1	3.26222e+06	Closed-form expression	0.147799
0.5	200000	0.1	3.30003e+06	Closed-form expression	0.147042
0.5	200000	0.1	3.33829e+06	Closed-form expression	0.146288
0.5	200000	0.1	3.37698e+06	Closed-form expression	0.145537
0.5	200000	0.1	3.41612e+06	Closed-form expression	0.144788
0.5	200000	0.1	3.45572e+06	Closed-form expression	0.144043
0.5	200000	0.1	3.49578e+06	Closed-form expression	0.143301
0.5	200000	0.1	3.5363e+06	Closed-form expression	0.142561
0.5	200000	0.1	3.57729e+06	Closed-form expression	0.141825
0.5	200000	0.1	3.61875e+06	Closed-form expression	0.141091
0.5	200000	0.1	3.6607e+06	Closed-form expression	0.14036
0.5	200000	0.1	3.70313e+06	Closed-form expression	0.139633
0.5	200000	0.1	3.74605e+06	Closed-form expression	0.138908
0.5	200000	0.1	3.78947e+06	Closed-form expression	0.138186
0.5	200000	0.1	3.8334e+06	Closed-form expression	0.137468
0.5	200000	0.1	3.87783e+06	Closed-form expression	0.136752
0.5	200000	0.1	3.92278e+06	Closed-form expression	0.136039
0.5	200000	0.1	3.96825e+06	Closed-form expression	0.135329
0.5	200000	0.1	4.01424e+06	Closed-form expression	0.134622
0.5	200000	0.1	4.06077e+06	Closed-form expression	0.133918
0.5	200000	0.1	4.10784e+06	Closed-form expression	0.133217
0.5	200000	0.1	4.15546e+06	Closed-form expression	0.132519
0.5	200000	0.1	4.20362e+06	Closed-form expression	0.131824
0.5	200000	0.1	4.25235e+06	Closed-form expression	0.131132
0.5	200000	0.1	4.30164e+06	Closed-form expression	0.130443
0.5	200000	0.1	4.3515e+06	Closed-form expression	0.129757
0.5	200000	0.1	4.40194e+06	Closed-form expression	0.129073
0.5	200000	0.1	4.45296e+06	Closed-form expression	0.128393
0.5	200000	0.1	4.50457e+06	Closed-form expression	0.127716
0.5	200000	0.1	4.55679e+06	Closed-form expression	0.127041
0.5	200000	0.1	4.6096e+06	Closed-form expression	0.12637
0.5	200000	0.1	4.66303e+06	Closed-form expression	0.125701
0.5	200000	0.1	4.71708e+06	Closed-form expression	0.125036
0.5	200000	0.1	4.77176e+06	Closed-form expression	0.124373
0.5	200000	0.1	4.82707e+06	Closed-form expression	0.123713
0.5	200000	0.1	4.88302e+06	Closed-form expression	0.123056
0.5	200000	0.1	4.93962e+06	Closed-form expression	0.122402
0.5	200000	0.1	4.99688e+06	Closed-form expression	0.121751
0.5	200000	0.1	5.0548e+06	Closed-form expression	0.121103
0.5	200000	0.1	5.11339e+06	Closed-form expression	0.120458
0.5	200000	0.1	5.17266e+06	Closed-form expression	0.119816
0.5	200000	0.1	5.23261e+06	Closed-form expression	0.119176
0.5	200000	0.1	5.29327e+06	Closed-form expression	0.11854
0.5	200000	0.1	5.35462e+06	Closed-form expression	0.117906
0.5	200000	0.1	5.41669e+06	Closed-form expression	0.117275
0.5	200000	0.1	5.47947e+06	Closed-form expression	0.116648
0.5	200000	0.1	5.54299e+06	Closed-form expression	0.116023
0.5	200000	0.1	5.60723e+06	Closed-form expression	0.1154
0.5	200000	0.1	5.67223e+06	Closed-form expression	0.114781
0.5	200000	0.1	5.73798e+06	Closed-form expression	0.114165
0.5	200000	0.1	5.80449e+06	Closed-form expression	0.113551
0.5	200000	0.1	5.87177e+06	Closed-form expression	0.112941
0.5	200000	0.1	5.93983e+06	Closed-form expression	0.112333
0.5	200000	0.1	6.00868e+06	Closed-form expression	0.111728
0.5	200000	0.1	6.07832e+06	Closed-form expression	0.111125
0.5	200000	0.1	6.14878e+06	Closed-form expression	0.110526
0.5	200000	0.1	6.22005e+06	Closed-form expression	0.10993
0.5	200000	0.1	6.29215e+06	Closed-form expression	0.109336
0.5	200000	0.1	6.36508e+06	Closed-form expression	0.108745
0.5	200000	0.1	6.43886e+06	Closed-form expression	0.108157
0.5	200000	0.1	6.51349e+06	Closed-form expression	0.107571
0.5	200000	0.1	6.58899e+06	Closed-form expression	0.106989
0.5	200000	0.1	6.66536e+06	Closed-form expression	0.106409
0.5	200000	0.1	6.74262e+06	Closed-form expression	0.105832
0.5	200000	0.1	6.82078e+06	Closed-form expression	0.105257
0.5	200000	0.1	6.89984e+06	Closed-form expression	0.104686
0.5	200000	0.1	6.97981e+06	Closed-form expression	0.104117
0.5	200000	0.1	7.06072e+06	Closed-form expression	0.103551
0.5	200000	0.1	7.14256e+06	Closed-form expression	0.102988
0.5	200000	0.1	7.22535e+06	Closed-form expression	0.102427
0.5	200000	0.1	7.3091e+06	Closed-form expression	0.101869
0.5	200000	0.1	7.39382e+06	Closed-form expression	0.101314
0.5	200000	0.1	7.47952e+06	Closed-form expression	0.100762
0.5	200000	0.1	7.56622e+06	Closed-form expression	0.100212
0.5	200000	0.1	7.65392e+06	Closed-form expression	0.0996647
0.5	200000	0.1	7.74264e+06	Closed-form expression	0.0991203
0.5	200000	0.1	7.83238e+06	Closed-form expression	0.0985785
0.5	200000	0.1	7.92317e+06	Closed-form expression	0.0980394
0.5	200000	0.1	8.01501e+06	Closed-form expression	0.0975029
0.5	200000	0.1	8.10791e+06	Closed-form expression	0.0969691
0.5	200000	0.1	8.20189e+06	Closed-form expression	0.096438
0.5	200000	0.1	8.29696e+06	Closed-form expression	0.0959094
0.5	200000	0.1	8.39313e+06	Closed-form expression	0.0953835
0.5	200000	0.1	8.49042e+06	Closed-form expression	0.0948602
0.5	200000	0.1	8.58883e+06	Closed-form expression	0.0943395
0.5	200000	0.1	8.68838e+06	Closed-form expression	0.0938214
0.5	200000	0.1	8.78909e+06	Closed-form expression	0.0933058
0.5	200000	0.1	8.89097e+06	Closed-form expression	0.0927929
0.5	200000	0.1	8.99402e+06	Closed-form expression	0.0922825
0.5	200000	0.1	9.09827e+06	Closed-form expression	0.0917746
0.5	200000	0.1	9.20373e+06	Closed-form expression	0.0912694
0.5	200000	0.1	9.31041e+06	Closed-form expression	0.0907666
0.5	200000	0.1	9.41833e+06	Closed-form expression	0.0902664
0.5	200000	0.1	9.5275e+06	Closed-form expression	0.0897687
0.5	200000	0.1	9.63793e+06	Closed-form expression	0.0892736
0.5	200000	0.1	9.74965e+06	Closed-form expression	0.0887809
0.5	200000	0.1	9.86266e+06	Closed-form expression	0.0882907
0.5	200000	0.1	9.97698e+06	Closed-form expression	0.087803
0.5	200000	0.1	1.00926e+07	Closed-form expression	0.0873178
0.5	200000	0.1	1.02096e+07	Closed-form expression	0.0868351
0.5	200000	0.1	1.03279e+07	Closed-form expression	0.0863548
0.5	200000	0.1	1.04477e+07	Closed-form expression	0.085877
0.5	200000	0.1	1.05688e+07	Closed-form expression	0.0854016
0.5	200000	0.1	1.06913e+07	Closed-form expression	0.0849287
0.5	200000	0.1	1.08152e+07	Closed-form expression	0.0844582
0.5	200000	0.1	1.09405e+07	Closed-form expression	0.0839901
0.5	200000	0.1	1.10674e+07	Closed-form expression	0.0835244
0.5	200000	0.1	1.11956e+07	Closed-form expression	0.0830611
0.5	200000	0.1	1.13254e+07	Closed-form expression	0.0826002
0.5	200000	0.1	1.14567e+07	Closed-form expression	0.0821416
0.5	200000	0.1	1.15895e+07	Closed-form expression	0.0816855
0.5	200000	0.1	1.17238e+07	Closed-form expression	0.0812317
0.5	200000	0.1	1.18597e+07	Closed-form expression	0.0807802
0.5	200000	0.1	1.19972e+07	Closed-form expression	0.0803311
0.5	200000	0.1	1.21362e+07	Closed-form expression	0.0798843
0.5	200000	0.1	1.22769e+07	Closed-form expression	0.0794398
0.5	200000	0.1	1.24192e+07	Closed-form expression	0.0789977
0.5	200000	0.1	1.25632e+07	Closed-form expression	0.0785578
0.5	200000	0.1	1.27088e+07	Closed-form expression	0.0781203
0.5	200000	0.1	1.28561e+07	Closed-form expression	0.077685
0.5	200000	0.1	1.30051e+07	Closed-form expression	0.077252
0.5	200000	0.1	1.31559e+07	Closed-form expression	0.0768213
0.5	200000	0.1	1.33083e+07	Closed-form expression	0.0763928
0.5	200000	0.1	1.34626e+07	Closed-form expression	0.0759666
0.5	200000	0.1	1.36187e+07	Closed-form expression	0.0755426
0.5	200000	0.1	1.37765e+07	Closed-form expression	0.0751208
0.5	200000	0.1	1.39362e+07	Closed-form expression	0.0747013
0.5	200000	0.1	1.40977e+07	Closed-form expression	0.074284
0.5	200000	0.1	1.42611e+07	Closed-form expression	0.0738688
0.5	200000	0.1	1.44264e+07	Closed-form expression	0.0734559
0.5	200000	0.1	1.45937e+07	Closed-form expression	0.0730451
0.5	200000	0.1	1.47628e+07	Closed-form expression	0.0726365
0.5	200000	0.1	1.49339e+07	Closed-form expression	0.0722301
0.5	200000	0.1	1.5107e+07	Closed-form expression	0.0718258
0.5	200000	0.1	1.52821e+07	Closed-form expression	0.0714237
0.5	200000	0.1	1.54593e+07	Closed-form expression	0.0710237
0.5	200000	0.1	1.56385e+07	Closed-form expression	0.0706258
0.5	200000	0.1	1.58197e+07	Closed-form expression	0.0702301
0.5	200000	0.1	1.60031e+07	Closed-form expression	0.0698364
0.5	200000	0.1	1.61886e+07	Closed-form expression	0.0694449
0.5	200000	0.1	1.63762e+07	Closed-form expression	0.0690554
0.5	200000	0.1	1.65661e+07	Closed-form expression	0.068668
0.5	200000	0.1	1.67581e+07	Closed-form expression	0.0682827
0.5	200000	0.1	1.69523e+07	Closed-form expression	0.0678994
0.5	200000	0.1	1.71488e+07	Closed-form expression	0.0675182
0.5	200000	0.1	1.73476e+07	Closed-form expression	0.0671391
0.5	200000	0.1	1.75487e+07	Closed-form expression	0.0667619
0.5	200000	0.1	1.77521e+07	Closed-form expression	0.0663868
0.5	200000	0.1	1.79578e+07	Closed-form expression	0.0660137
0.5	200000	0.1	1.8166e+07	Closed-form expression	0.0656426
0.5	200000	0.1	1.83766e+07	Closed-form expression	0.0652735
0.5	200000	0.1	1.85896e+07	Closed-form expression	0.0649064
0.5	200000	0.1	1.8805e+07	Closed-form expression	0.0645413
0.5	200000	0.1	1.9023e+07	Closed-form expression	0.0641781
0.5	200000	0.1	1.92435e+07	Closed-form expression	0.0638169
0.5	200000	0.1	1.94666e+07	Closed-form expression	0.0634576
0.5	200000	0.1	1.96922e+07	Closed-form expression	0.0631003
0.5	200000	0.1	1.99205e+07	Closed-form expression	0.0627449
0.5	200000	0.1	2.01514e+07	Closed-form expression	0.0623914
0.5	200000	0.1	2.03849e+07	Closed-form expression	0.0620398
0.5	200000	0.1	2.06212e+07	Closed-form expression	0.0616902
0.5	200000	0.1	2.08602e+07	Closed-form expression	0.0613424
0.5	200000	0.1	2.1102e+07	Closed-form expression	0.0609965
0.5	200000	0.1	2.13466e+07	Closed-form expression	0.0606525
0.5	200000	0.1	2.15941e+07	Closed-form expression	0.0603104
0.5	200000	0.1	2.18444e+07	Closed-form expression	0.0599701
0.5	200000	0.1	2.20976e+07	Closed-form expression	0.0596317
0.5	200000	0.1	2.23537e+07	Closed-form expression	0.0592951
0.5	200000	0.1	2.26128e+07	Closed-form expression	0.0589604
0.5	200000	0.1	2.28749e+07	Closed-form expression	0.0586275
0.5	200000	0.1	2.31401e+07	Closed-form expression	0.0582963
0.5	200000	0.1	2.34083e+07	Closed-form expression	0.057967
0.5	200000	0.1	2.36796e+07	Closed-form expression	0.0576395
0.5	200000	0.1	2.39541e+07	Closed-form expression	0.0573138
0.5	200000	0.1	2.42317e+07	Closed-form expression	0.0569899
0.5	200000	0.1	2.45126e+07	Closed-form expression	0.0566677
0.5	200000	0.1	2.47967e+07	Closed-form expression	0.0563473
0.5	200000	0.1	2.50842e+07	Closed-form expression	0.0560286
0.5	200000	0.1	2.53749e+07	Closed-form expression	0.0557117
0.5	200000	0.1	2.5669e+07	Closed-form expression	0.0553965
0.5	200000	0.1	2.59666e+07	Closed-form expression	0.0550831
0.5	200000	0.1	2.62675e+07	Closed-form expression	0.0547714
0.5	200000	0.1	2.6572e+07	Closed-form expression	0.0544613
0.5	200000	0.1	2.688e+07	Closed-form expression	0.054153
0.5	200000	0.1	2.71916e+07	Closed-form expression	0.0538464
0.5	200000	0.1	2.75068e+07	Closed-form expression	0.0535415
0.5	200000	0.1	2.78256e+07	Closed-form expression	0.0532382
0.5	200000	0.1	2.81481e+07	Closed-form expression	0.0529366
0.5	200000	0.1	2.84744e+07	Closed-form expression	0.0526367
0.5	200000	0.1	2.88044e+07	Closed-form expression	0.0523384
0.5	200000	0.1	2.91383e+07	Closed-form expression	0.0520418
0.5	200000	0.1	2.94761e+07	Closed-form expression	0.0517468
0.5	200000	0.1	2.98177e+07	Closed-form expression	0.0514534
0.5	200000	0.1	3.01633e+07	Closed-form expression	0.0511617
0.5	200000	0.1	3.0513e+07	Closed-form expression	0.0508715
0.5	200000	0.1	3.08666e+07	Closed-form expression	0.050583
0.5	200000	0.1	3.12244e+07	Closed-form expression	0.050296
0.5	200000	0.1	3.15864e+07	Closed-form expression	0.0500107
0.5	200000	0.1	3.19525e+07	Closed-form expression	0.0497269
0.5	200000	0.1	3.23228e+07	Closed-form expression	0.0494447
0.5	200000	0.1	3.26975e+07	Closed-form expression	0.049164
0.5	200000	0.1	3.30765e+07	Closed-form expression	0.0488849
0.5	200000	0.1	3.34599e+07	Closed-form expression	0.0486074
0.5	200000	0.1	3.38477e+07	Closed-form expression	0.0483314
0.5	200000	0.1	3.42401e+07	Closed-form expression	0.0480569
0.5	200000	0.1	3.46369e+07	Closed-form expression	0.0477839
0.5	200000	0.1	3.50384e+07	Closed-form expression	0.0475125
0.5	200000	0.1	3.54446e+07	Closed-form expression	0.0472426
0.5	200000	0.1	3.58554e+07	Closed-form expression	0.0469741
0.5	200000	0.1	3.6271e+07	Closed-form expression	0.0467072
0.5	200000	0.1	3.66914e+07	Closed-form expression	0.0464417
0.5	200000	0.1	3.71167e+07	Closed-form expression	0.0461777
0.5	200000	0.1	3.75469e+07	Closed-form expression	0.0459152
0.5	200000	0.1	3.79822e+07	Closed-form expression	0.0456542
0.5	200000	0.1	3.84224e+07	Closed-form expression	0.0453946
0.5	200000	0.1	3.88678e+07	Closed-form expression	0.0451364
0.5	200000	0.1	3.93183e+07	Closed-form expression	0.0448797
0.5	200000	0.1	3.9774e+07	Closed-form expression	0.0446244
0.5	200000	0.1	4.02351e+07	Closed-form expression	0.0443705
0.5	200000	0.1	4.07014e+07	Closed-form expression	0.0441181
0.5	200000	0.1	4.11732e+07	Closed-form expression	0.043867
0.5	200000	0.1	4.16504e+07	Closed-form expression	0.0436174
0.5	200000	0.1	4.21332e+07	Closed-form expression	0.0433691
0.5	200000	0.1	4.26216e+07	Closed-form expression	0.0431223
0.5	200000	0.1	4.31156e+07	Closed-form expression	0.0428768
0.5	200000	0.1	4.36154e+07	Closed-form expression	0.0426327
0.5	200000	0.1	4.41209e+07	Closed-form expression	0.0423899
0.5	200000	0.1	4.46323e+07	Closed-form expression	0.0421486
0.5	200000	0.1	4.51497e+07	Closed-form expression	0.0419085
0.5	200000	0.1	4.5673e+07	Closed-form expression	0.0416698
0.5	200000	0.1	4.62024e+07	Closed-form expression	0.0414325
0.5	200000	0.1	4.6738e+07	Closed-form expression	0.0411964
0.5	200000	0.1	4.72797e+07	Closed-form expression	0.0409617
0.5	200000	0.1	4.78277e+07	Closed-form expression	0.0407283
0.5	200000	0.1	4.83821e+07	Closed-form expression	0.0404962
0.5	200000	0.1	4.89429e+07	Closed-form expression	0.0402655
0.5	200000	0.1	4.95102e+07	Closed-form expression	0.040036
0.5	200000	0.1	5.00841e+07	Closed-form expression	0.0398078
0.5	200000	0.1	5.06646e+07	Closed-form expression	0.0395808
0.5	200000	0.1	5.12519e+07	Closed-form expression	0.0393552
0.5	200000	0.1	5.18459e+07	Closed-form expression	0.0391308
0.5	200000	0.1	5.24469e+07	Closed-form expression	0.0389077
0.5	200000	0.1	5.30548e+07	Closed-form expression	0.0386858
0.5	200000	0.1	5.36698e+07	Closed-form expression	0.0384652
0.5	200000	0.1	5.42919e+07	Closed-form expression	0.0382458
0.5	200000	0.1	5.49212e+07	Closed-form expression	0.0380276
0.5	200000	0.1	5.55578e+07	Closed-form expression	0.0378107
0.5	200000	0.1	5.62017e+07	Closed-form expression	0.037595
0.5	200000	0.1	5.68532e+07	Closed-form expression	0.0373805
0.5	200000	0.1	5.75122e+07	Closed-form expression	0.0371672
0.5	200000	0.1	5.81788e+07	Closed-form expression	0.0369551
0.5	200000	0.1	5.88532e+07	Closed-form expression	0.0367442
0.5	200000	0.1	5.95353e+07	Closed-form expression	0.0365345
0.5	200000	0.1	6.02254e+07	Closed-form expression	0.036326
0.5	200000	0.1	6.09235e+07	Closed-form expression	0.0361187
0.5	200000	0.1	6.16297e+07	Closed-form expression	0.0359125
0.5	200000	0.1	6.2344e+07	Closed-form expression	0.0357074
0.5	200000	0.1	6.30667e+07	Closed-form expression	0.0355036
0.5	200000	0.1	6.37977e+07	Closed-form expression	0.0353009
0.5	200000	0.1	6.45372e+07	Closed-form expression	0.0350993
0.5	200000	0.1	6.52852e+07	Closed-form expression	0.0348989
0.5	200000	0.1	6.60419e+07	Closed-form expression	0.0346995
0.5	200000	0.1	6.68074e+07	Closed-form expression	0.0345014
0.5	200000	0.1	6.75818e+07	Closed-form expression	0.0343043
0.5	200000	0.1	6.83652e+07	Closed-form expression	0.0341084
0.5	200000	0.1	6.91576e+07	Closed-form expression	0.0339135
0.5	200000	0.1	6.99592e+07	Closed-form expression	0.0337198
[truncated: 1,031 more rows]

## Sheet: Panel B
h2	M	Fst	N	Method	Posterior sd
0.05	200000	0.1	50000	LDpred2-grid	0.141227
0.05	200000	0.1	100000	LDpred2-grid	0.139669
0.05	200000	0.1	200000	LDpred2-grid	0.13831
0.15	200000	0.1	50000	LDpred2-grid	0.241137
0.15	200000	0.1	100000	LDpred2-grid	0.23654
0.15	200000	0.1	200000	LDpred2-grid	0.227852
0.25	200000	0.1	50000	LDpred2-grid	0.306859
0.25	200000	0.1	100000	LDpred2-grid	0.298043
0.25	200000	0.1	200000	LDpred2-grid	0.282662
0.35	200000	0.1	50000	LDpred2-grid	0.357945
0.35	200000	0.1	100000	LDpred2-grid	0.345017
0.35	200000	0.1	200000	LDpred2-grid	0.322072
0.45	200000	0.1	50000	LDpred2-grid	0.403195
0.45	200000	0.1	100000	LDpred2-grid	0.382698
0.45	200000	0.1	200000	LDpred2-grid	0.352296
0.55	200000	0.1	50000	LDpred2-grid	0.439809
0.55	200000	0.1	100000	LDpred2-grid	0.417103
0.55	200000	0.1	200000	LDpred2-grid	0.376155
0.65	200000	0.1	50000	LDpred2-grid	0.472669
0.65	200000	0.1	100000	LDpred2-grid	0.443396
0.65	200000	0.1	200000	LDpred2-grid	0.396761
0.75	200000	0.1	50000	LDpred2-grid	0.502303
0.75	200000	0.1	100000	LDpred2-grid	0.467442
0.75	200000	0.1	200000	LDpred2-grid	0.414109
0.85	200000	0.1	50000	LDpred2-grid	0.527204
0.85	200000	0.1	100000	LDpred2-grid	0.486377
0.85	200000	0.1	200000	LDpred2-grid	0.429117
0.95	200000	0.1	50000	LDpred2-grid	0.551305
0.95	200000	0.1	100000	LDpred2-grid	0.507424
0.95	200000	0.1	200000	LDpred2-grid	0.44231
0.05	200000	0.1	50000	Closed-form expression	0.140546
0.05	200000	0.1	100000	Closed-form expression	0.139686
0.05	200000	0.1	200000	Closed-form expression	0.138013
0.15	200000	0.1	50000	Closed-form expression	0.240481
0.15	200000	0.1	100000	Closed-form expression	0.23625
0.15	200000	0.1	200000	Closed-form expression	0.228416
0.25	200000	0.1	50000	Closed-form expression	0.306786
0.25	200000	0.1	100000	Closed-form expression	0.298142
0.25	200000	0.1	200000	Closed-form expression	0.282843
0.35	200000	0.1	50000	Closed-form expression	0.358797
0.35	200000	0.1	100000	Closed-form expression	0.34518
0.35	200000	0.1	200000	Closed-form expression	0.322031
0.45	200000	0.1	50000	Closed-form expression	0.402241
0.45	200000	0.1	100000	Closed-form expression	0.383326
0.45	200000	0.1	200000	Closed-form expression	0.352332
0.55	200000	0.1	50000	Closed-form expression	0.43978
0.55	200000	0.1	100000	Closed-form expression	0.41539
0.55	200000	0.1	200000	Closed-form expression	0.376743
0.65	200000	0.1	50000	Closed-form expression	0.472923
0.65	200000	0.1	100000	Closed-form expression	0.442975
0.65	200000	0.1	200000	Closed-form expression	0.396958
0.75	200000	0.1	50000	Closed-form expression	0.502625
0.75	200000	0.1	100000	Closed-form expression	0.467099
0.75	200000	0.1	200000	Closed-form expression	0.414039
0.85	200000	0.1	50000	Closed-form expression	0.52954
0.85	200000	0.1	100000	Closed-form expression	0.488463
0.85	200000	0.1	200000	Closed-form expression	0.4287
0.95	200000	0.1	50000	Closed-form expression	0.55414
0.95	200000	0.1	100000	Closed-form expression	0.50757
0.95	200000	0.1	200000	Closed-form expression	0.441443

## Sheet: Panel C
h2	M	Fst	N	Method	Posterior sd
0.1	10000	0.1	100000	LDpred2-grid	0.14187
0.5	10000	0.1	100000	LDpred2-grid	0.181506
0.8	10000	0.1	100000	LDpred2-grid	0.188762
0.1	33750	0.1	100000	LDpred2-grid	0.175394
0.5	33750	0.1	100000	LDpred2-grid	0.283656
0.8	33750	0.1	100000	LDpred2-grid	0.306665
0.1	57500	0.1	100000	LDpred2-grid	0.18356
0.5	57500	0.1	100000	LDpred2-grid	0.327061
0.8	57500	0.1	100000	LDpred2-grid	0.366473
0.1	81250	0.1	100000	LDpred2-grid	0.187688
0.5	81250	0.1	100000	LDpred2-grid	0.353232
0.8	81250	0.1	100000	LDpred2-grid	0.401327
0.1	105000	0.1	100000	LDpred2-grid	0.191153
0.5	105000	0.1	100000	LDpred2-grid	0.368162
0.8	105000	0.1	100000	LDpred2-grid	0.426532
0.1	128750	0.1	100000	LDpred2-grid	0.192595
0.5	128750	0.1	100000	LDpred2-grid	0.380632
0.8	128750	0.1	100000	LDpred2-grid	0.443679
0.1	152500	0.1	100000	LDpred2-grid	0.194262
0.5	152500	0.1	100000	LDpred2-grid	0.38912
0.8	152500	0.1	100000	LDpred2-grid	0.457501
0.1	176250	0.1	100000	LDpred2-grid	0.194124
0.5	176250	0.1	100000	LDpred2-grid	0.394437
0.8	176250	0.1	100000	LDpred2-grid	0.469219
0.1	200000	0.1	100000	LDpred2-grid	0.195206
0.5	200000	0.1	100000	LDpred2-grid	0.398819
0.8	200000	0.1	100000	LDpred2-grid	0.479076
0.1	10000	0.1	100000	Closed-form expression	0.141421
0.5	10000	0.1	100000	Closed-form expression	0.182574
0.8	10000	0.1	100000	Closed-form expression	0.188562
0.1	10954.8	0.1	100000	Closed-form expression	0.144607
0.5	10954.8	0.1	100000	Closed-form expression	0.189589
0.8	10954.8	0.1	100000	Closed-form expression	0.19632
0.1	11909.5	0.1	100000	Closed-form expression	0.147455
0.5	11909.5	0.1	100000	Closed-form expression	0.196148
0.8	11909.5	0.1	100000	Closed-form expression	0.20363
0.1	12864.3	0.1	100000	Closed-form expression	0.150018
0.5	12864.3	0.1	100000	Closed-form expression	0.202305
0.8	12864.3	0.1	100000	Closed-form expression	0.210545
0.1	13819.1	0.1	100000	Closed-form expression	0.152338
0.5	13819.1	0.1	100000	Closed-form expression	0.208104
0.8	13819.1	0.1	100000	Closed-form expression	0.217105
0.1	14773.9	0.1	100000	Closed-form expression	0.154447
0.5	14773.9	0.1	100000	Closed-form expression	0.213581
0.8	14773.9	0.1	100000	Closed-form expression	0.223346
0.1	15728.6	0.1	100000	Closed-form expression	0.156375
0.5	15728.6	0.1	100000	Closed-form expression	0.218768
0.8	15728.6	0.1	100000	Closed-form expression	0.229298
0.1	16683.4	0.1	100000	Closed-form expression	0.158144
0.5	16683.4	0.1	100000	Closed-form expression	0.223691
0.8	16683.4	0.1	100000	Closed-form expression	0.234986
0.1	17638.2	0.1	100000	Closed-form expression	0.159773
0.5	17638.2	0.1	100000	Closed-form expression	0.228374
0.8	17638.2	0.1	100000	Closed-form expression	0.240432
0.1	18593	0.1	100000	Closed-form expression	0.161278
0.5	18593	0.1	100000	Closed-form expression	0.232836
0.8	18593	0.1	100000	Closed-form expression	0.245655
0.1	19547.7	0.1	100000	Closed-form expression	0.162673
0.5	19547.7	0.1	100000	Closed-form expression	0.237095
0.8	19547.7	0.1	100000	Closed-form expression	0.250673
0.1	20502.5	0.1	100000	Closed-form expression	0.163971
0.5	20502.5	0.1	100000	Closed-form expression	0.241166
0.8	20502.5	0.1	100000	Closed-form expression	0.2555
0.1	21457.3	0.1	100000	Closed-form expression	0.16518
0.5	21457.3	0.1	100000	Closed-form expression	0.245064
0.8	21457.3	0.1	100000	Closed-form expression	0.260148
0.1	22412.1	0.1	100000	Closed-form expression	0.16631
0.5	22412.1	0.1	100000	Closed-form expression	0.2488
0.8	22412.1	0.1	100000	Closed-form expression	0.264631
0.1	23366.8	0.1	100000	Closed-form expression	0.167368
0.5	23366.8	0.1	100000	Closed-form expression	0.252386
0.8	23366.8	0.1	100000	Closed-form expression	0.268958
0.1	24321.6	0.1	100000	Closed-form expression	0.168361
0.5	24321.6	0.1	100000	Closed-form expression	0.255831
0.8	24321.6	0.1	100000	Closed-form expression	0.273139
0.1	25276.4	0.1	100000	Closed-form expression	0.169296
0.5	25276.4	0.1	100000	Closed-form expression	0.259145
0.8	25276.4	0.1	100000	Closed-form expression	0.277183
0.1	26231.2	0.1	100000	Closed-form expression	0.170176
0.5	26231.2	0.1	100000	Closed-form expression	0.262336
0.8	26231.2	0.1	100000	Closed-form expression	0.281098
0.1	27185.9	0.1	100000	Closed-form expression	0.171007
0.5	27185.9	0.1	100000	Closed-form expression	0.26541
0.8	27185.9	0.1	100000	Closed-form expression	0.284891
0.1	28140.7	0.1	100000	Closed-form expression	0.171792
0.5	28140.7	0.1	100000	Closed-form expression	0.268376
0.8	28140.7	0.1	100000	Closed-form expression	0.288568
0.1	29095.5	0.1	100000	Closed-form expression	0.172536
0.5	29095.5	0.1	100000	Closed-form expression	0.271239
0.8	29095.5	0.1	100000	Closed-form expression	0.292136
0.1	30050.3	0.1	100000	Closed-form expression	0.173241
0.5	30050.3	0.1	100000	Closed-form expression	0.274005
0.8	30050.3	0.1	100000	Closed-form expression	0.295599
0.1	31005	0.1	100000	Closed-form expression	0.173911
0.5	31005	0.1	100000	Closed-form expression	0.276678
0.8	31005	0.1	100000	Closed-form expression	0.298965
0.1	31959.8	0.1	100000	Closed-form expression	0.174548
0.5	31959.8	0.1	100000	Closed-form expression	0.279265
0.8	31959.8	0.1	100000	Closed-form expression	0.302236
0.1	32914.6	0.1	100000	Closed-form expression	0.175155
0.5	32914.6	0.1	100000	Closed-form expression	0.281769
0.8	32914.6	0.1	100000	Closed-form expression	0.305418
0.1	33869.3	0.1	100000	Closed-form expression	0.175733
0.5	33869.3	0.1	100000	Closed-form expression	0.284195
0.8	33869.3	0.1	100000	Closed-form expression	0.308514
0.1	34824.1	0.1	100000	Closed-form expression	0.176285
0.5	34824.1	0.1	100000	Closed-form expression	0.286547
0.8	34824.1	0.1	100000	Closed-form expression	0.311529
0.1	35778.9	0.1	100000	Closed-form expression	0.176812
0.5	35778.9	0.1	100000	Closed-form expression	0.288827
0.8	35778.9	0.1	100000	Closed-form expression	0.314466
0.1	36733.7	0.1	100000	Closed-form expression	0.177316
0.5	36733.7	0.1	100000	Closed-form expression	0.29104
0.8	36733.7	0.1	100000	Closed-form expression	0.317328
0.1	37688.4	0.1	100000	Closed-form expression	0.177798
0.5	37688.4	0.1	100000	Closed-form expression	0.293189
0.8	37688.4	0.1	100000	Closed-form expression	0.32012
0.1	38643.2	0.1	100000	Closed-form expression	0.178261
0.5	38643.2	0.1	100000	Closed-form expression	0.295276
0.8	38643.2	0.1	100000	Closed-form expression	0.322842
0.1	39598	0.1	100000	Closed-form expression	0.178704
0.5	39598	0.1	100000	Closed-form expression	0.297305
0.8	39598	0.1	100000	Closed-form expression	0.325499
0.1	40552.8	0.1	100000	Closed-form expression	0.17913
0.5	40552.8	0.1	100000	Closed-form expression	0.299278
0.8	40552.8	0.1	100000	Closed-form expression	0.328093
0.1	41507.5	0.1	100000	Closed-form expression	0.179539
0.5	41507.5	0.1	100000	Closed-form expression	0.301197
0.8	41507.5	0.1	100000	Closed-form expression	0.330626
0.1	42462.3	0.1	100000	Closed-form expression	0.179932
0.5	42462.3	0.1	100000	Closed-form expression	0.303064
0.8	42462.3	0.1	100000	Closed-form expression	0.333101
0.1	43417.1	0.1	100000	Closed-form expression	0.18031
0.5	43417.1	0.1	100000	Closed-form expression	0.304882
0.8	43417.1	0.1	100000	Closed-form expression	0.335519
0.1	44371.9	0.1	100000	Closed-form expression	0.180674
0.5	44371.9	0.1	100000	Closed-form expression	0.306653
0.8	44371.9	0.1	100000	Closed-form expression	0.337884
0.1	45326.6	0.1	100000	Closed-form expression	0.181025
0.5	45326.6	0.1	100000	Closed-form expression	0.308379
0.8	45326.6	0.1	100000	Closed-form expression	0.340197
0.1	46281.4	0.1	100000	Closed-form expression	0.181364
0.5	46281.4	0.1	100000	Closed-form expression	0.310061
0.8	46281.4	0.1	100000	Closed-form expression	0.342459
0.1	47236.2	0.1	100000	Closed-form expression	0.18169
0.5	47236.2	0.1	100000	Closed-form expression	0.311701
0.8	47236.2	0.1	100000	Closed-form expression	0.344673
0.1	48191	0.1	100000	Closed-form expression	0.182006
0.5	48191	0.1	100000	Closed-form expression	0.313301
0.8	48191	0.1	100000	Closed-form expression	0.34684
0.1	49145.7	0.1	100000	Closed-form expression	0.18231
0.5	49145.7	0.1	100000	Closed-form expression	0.314862
0.8	49145.7	0.1	100000	Closed-form expression	0.348962
0.1	50100.5	0.1	100000	Closed-form expression	0.182605
0.5	50100.5	0.1	100000	Closed-form expression	0.316386
0.8	50100.5	0.1	100000	Closed-form expression	0.35104
0.1	51055.3	0.1	100000	Closed-form expression	0.182889
0.5	51055.3	0.1	100000	Closed-form expression	0.317875
0.8	51055.3	0.1	100000	Closed-form expression	0.353076
0.1	52010.1	0.1	100000	Closed-form expression	0.183165
0.5	52010.1	0.1	100000	Closed-form expression	0.319328
0.8	52010.1	0.1	100000	Closed-form expression	0.355071
0.1	52964.8	0.1	100000	Closed-form expression	0.183432
0.5	52964.8	0.1	100000	Closed-form expression	0.320748
0.8	52964.8	0.1	100000	Closed-form expression	0.357026
0.1	53919.6	0.1	100000	Closed-form expression	0.18369
0.5	53919.6	0.1	100000	Closed-form expression	0.322136
0.8	53919.6	0.1	100000	Closed-form expression	0.358944
0.1	54874.4	0.1	100000	Closed-form expression	0.183941
0.5	54874.4	0.1	100000	Closed-form expression	0.323493
0.8	54874.4	0.1	100000	Closed-form expression	0.360824
0.1	55829.1	0.1	100000	Closed-form expression	0.184184
0.5	55829.1	0.1	100000	Closed-form expression	0.32482
0.8	55829.1	0.1	100000	Closed-form expression	0.362668
0.1	56783.9	0.1	100000	Closed-form expression	0.184419
0.5	56783.9	0.1	100000	Closed-form expression	0.326118
0.8	56783.9	0.1	100000	Closed-form expression	0.364477
0.1	57738.7	0.1	100000	Closed-form expression	0.184648
0.5	57738.7	0.1	100000	Closed-form expression	0.327388
0.8	57738.7	0.1	100000	Closed-form expression	0.366252
0.1	58693.5	0.1	100000	Closed-form expression	0.18487
0.5	58693.5	0.1	100000	Closed-form expression	0.328631
0.8	58693.5	0.1	100000	Closed-form expression	0.367995
0.1	59648.2	0.1	100000	Closed-form expression	0.185086
0.5	59648.2	0.1	100000	Closed-form expression	0.329847
0.8	59648.2	0.1	100000	Closed-form expression	0.369706
0.1	60603	0.1	100000	Closed-form expression	0.185296
0.5	60603	0.1	100000	Closed-form expression	0.331039
0.8	60603	0.1	100000	Closed-form expression	0.371385
0.1	61557.8	0.1	100000	Closed-form expression	0.1855
0.5	61557.8	0.1	100000	Closed-form expression	0.332205
0.8	61557.8	0.1	100000	Closed-form expression	0.373035
0.1	62512.6	0.1	100000	Closed-form expression	0.185698
0.5	62512.6	0.1	100000	Closed-form expression	0.333348
0.8	62512.6	0.1	100000	Closed-form expression	0.374655
0.1	63467.3	0.1	100000	Closed-form expression	0.185891
0.5	63467.3	0.1	100000	Closed-form expression	0.334468
0.8	63467.3	0.1	100000	Closed-form expression	0.376247
0.1	64422.1	0.1	100000	Closed-form expression	0.186079
0.5	64422.1	0.1	100000	Closed-form expression	0.335566
0.8	64422.1	0.1	100000	Closed-form expression	0.377812
0.1	65376.9	0.1	100000	Closed-form expression	0.186261
0.5	65376.9	0.1	100000	Closed-form expression	0.336642
0.8	65376.9	0.1	100000	Closed-form expression	0.379349
0.1	66331.7	0.1	100000	Closed-form expression	0.18644
0.5	66331.7	0.1	100000	Closed-form expression	0.337696
0.8	66331.7	0.1	100000	Closed-form expression	0.380861
0.1	67286.4	0.1	100000	Closed-form expression	0.186613
0.5	67286.4	0.1	100000	Closed-form expression	0.338731
0.8	67286.4	0.1	100000	Closed-form expression	0.382347
0.1	68241.2	0.1	100000	Closed-form expression	0.186782
0.5	68241.2	0.1	100000	Closed-form expression	0.339746
0.8	68241.2	0.1	100000	Closed-form expression	0.383808
0.1	69196	0.1	100000	Closed-form expression	0.186947
0.5	69196	0.1	100000	Closed-form expression	0.340741
0.8	69196	0.1	100000	Closed-form expression	0.385245
0.1	70150.8	0.1	100000	Closed-form expression	0.187108
0.5	70150.8	0.1	100000	Closed-form expression	0.341718
0.8	70150.8	0.1	100000	Closed-form expression	0.386658
0.1	71105.5	0.1	100000	Closed-form expression	0.187265
0.5	71105.5	0.1	100000	Closed-form expression	0.342677
0.8	71105.5	0.1	100000	Closed-form expression	0.388049
0.1	72060.3	0.1	100000	Closed-form expression	0.187418
0.5	72060.3	0.1	100000	Closed-form expression	0.343618
0.8	72060.3	0.1	100000	Closed-form expression	0.389417
0.1	73015.1	0.1	100000	Closed-form expression	0.187568
0.5	73015.1	0.1	100000	Closed-form expression	0.344542
0.8	73015.1	0.1	100000	Closed-form expression	0.390764
0.1	73969.8	0.1	100000	Closed-form expression	0.187714
0.5	73969.8	0.1	100000	Closed-form expression	0.345449
0.8	73969.8	0.1	100000	Closed-form expression	0.392089
0.1	74924.6	0.1	100000	Closed-form expression	0.187856
0.5	74924.6	0.1	100000	Closed-form expression	0.34634
0.8	74924.6	0.1	100000	Closed-form expression	0.393393
0.1	75879.4	0.1	100000	Closed-form expression	0.187995
0.5	75879.4	0.1	100000	Closed-form expression	0.347216
0.8	75879.4	0.1	100000	Closed-form expression	0.394678
0.1	76834.2	0.1	100000	Closed-form expression	0.188132
0.5	76834.2	0.1	100000	Closed-form expression	0.348076
0.8	76834.2	0.1	100000	Closed-form expression	0.395942
0.1	77788.9	0.1	100000	Closed-form expression	0.188265
0.5	77788.9	0.1	100000	Closed-form expression	0.348921
0.8	77788.9	0.1	100000	Closed-form expression	0.397188
0.1	78743.7	0.1	100000	Closed-form expression	0.188395
0.5	78743.7	0.1	100000	Closed-form expression	0.349752
0.8	78743.7	0.1	100000	Closed-form expression	0.398414
0.1	79698.5	0.1	100000	Closed-form expression	0.188522
0.5	79698.5	0.1	100000	Closed-form expression	0.350568
0.8	79698.5	0.1	100000	Closed-form expression	0.399622
0.1	80653.3	0.1	100000	Closed-form expression	0.188647
0.5	80653.3	0.1	100000	Closed-form expression	0.351371
0.8	80653.3	0.1	100000	Closed-form expression	0.400812
0.1	81608	0.1	100000	Closed-form expression	0.188769
0.5	81608	0.1	100000	Closed-form expression	0.35216
0.8	81608	0.1	100000	Closed-form expression	0.401985
0.1	82562.8	0.1	100000	Closed-form expression	0.188888
0.5	82562.8	0.1	100000	Closed-form expression	0.352936
0.8	82562.8	0.1	100000	Closed-form expression	0.403141
0.1	83517.6	0.1	100000	Closed-form expression	0.189005
0.5	83517.6	0.1	100000	Closed-form expression	0.3537
0.8	83517.6	0.1	100000	Closed-form expression	0.40428
0.1	84472.4	0.1	100000	Closed-form expression	0.189119
0.5	84472.4	0.1	100000	Closed-form expression	0.354451
0.8	84472.4	0.1	100000	Closed-form expression	0.405402
0.1	85427.1	0.1	100000	Closed-form expression	0.189231
0.5	85427.1	0.1	100000	Closed-form expression	0.355189
0.8	85427.1	0.1	100000	Closed-form expression	0.406508
0.1	86381.9	0.1	100000	Closed-form expression	0.189341
0.5	86381.9	0.1	100000	Closed-form expression	0.355916
0.8	86381.9	0.1	100000	Closed-form expression	0.407599
0.1	87336.7	0.1	100000	Closed-form expression	0.189448
0.5	87336.7	0.1	100000	Closed-form expression	0.356632
0.8	87336.7	0.1	100000	Closed-form expression	0.408675
0.1	88291.5	0.1	100000	Closed-form expression	0.189553
0.5	88291.5	0.1	100000	Closed-form expression	0.357336
0.8	88291.5	0.1	100000	Closed-form expression	0.409735
0.1	89246.2	0.1	100000	Closed-form expression	0.189657
0.5	89246.2	0.1	100000	Closed-form expression	0.358029
0.8	89246.2	0.1	100000	Closed-form expression	0.410781
0.1	90201	0.1	100000	Closed-form expression	0.189758
0.5	90201	0.1	100000	Closed-form expression	0.358711
0.8	90201	0.1	100000	Closed-form expression	0.411813
0.1	91155.8	0.1	100000	Closed-form expression	0.189857
0.5	91155.8	0.1	100000	Closed-form expression	0.359383
0.8	91155.8	0.1	100000	Closed-form expression	0.41283
0.1	92110.6	0.1	100000	Closed-form expression	0.189954
0.5	92110.6	0.1	100000	Closed-form expression	0.360045
0.8	92110.6	0.1	100000	Closed-form expression	0.413834
0.1	93065.3	0.1	100000	Closed-form expression	0.19005
0.5	93065.3	0.1	100000	Closed-form expression	0.360696
0.8	93065.3	0.1	100000	Closed-form expression	0.414824
0.1	94020.1	0.1	100000	Closed-form expression	0.190144
0.5	94020.1	0.1	100000	Closed-form expression	0.361338
0.8	94020.1	0.1	100000	Closed-form expression	0.415801
0.1	94974.9	0.1	100000	Closed-form expression	0.190236
0.5	94974.9	0.1	100000	Closed-form expression	0.36197
0.8	94974.9	0.1	100000	Closed-form expression	0.416765
0.1	95929.6	0.1	100000	Closed-form expression	0.190326
0.5	95929.6	0.1	100000	Closed-form expression	0.362593
0.8	95929.6	0.1	100000	Closed-form expression	0.417717
0.1	96884.4	0.1	100000	Closed-form expression	0.190414
0.5	96884.4	0.1	100000	Closed-form expression	0.363207
0.8	96884.4	0.1	100000	Closed-form expression	0.418656
0.1	97839.2	0.1	100000	Closed-form expression	0.190501
0.5	97839.2	0.1	100000	Closed-form expression	0.363812
0.8	97839.2	0.1	100000	Closed-form expression	0.419583
0.1	98794	0.1	100000	Closed-form expression	0.190587
0.5	98794	0.1	100000	Closed-form expression	0.364408
0.8	98794	0.1	100000	Closed-form expression	0.420498
0.1	99748.7	0.1	100000	Closed-form expression	0.190671
0.5	99748.7	0.1	100000	Closed-form expression	0.364995
0.8	99748.7	0.1	100000	Closed-form expression	0.421401
0.1	100704	0.1	100000	Closed-form expression	0.190753
0.5	100704	0.1	100000	Closed-form expression	0.365574
0.8	100704	0.1	100000	Closed-form expression	0.422293
0.1	101658	0.1	100000	Closed-form expression	0.190834
0.5	101658	0.1	100000	Closed-form expression	0.366145
0.8	101658	0.1	100000	Closed-form expression	0.423174
0.1	102613	0.1	100000	Closed-form expression	0.190914
0.5	102613	0.1	100000	Closed-form expression	0.366708
0.8	102613	0.1	100000	Closed-form expression	0.424043
0.1	103568	0.1	100000	Closed-form expression	0.190992
0.5	103568	0.1	100000	Closed-form expression	0.367263
0.8	103568	0.1	100000	Closed-form expression	0.424902
0.1	104523	0.1	100000	Closed-form expression	0.191069
0.5	104523	0.1	100000	Closed-form expression	0.36781
0.8	104523	0.1	100000	Closed-form expression	0.425751
0.1	105477	0.1	100000	Closed-form expression	0.191144
0.5	105477	0.1	100000	Closed-form expression	0.36835
0.8	105477	0.1	100000	Closed-form expression	0.426589
0.1	106432	0.1	100000	Closed-form expression	0.191219
0.5	106432	0.1	100000	Closed-form expression	0.368883
0.8	106432	0.1	100000	Closed-form expression	0.427416
0.1	107387	0.1	100000	Closed-form expression	0.191292
0.5	107387	0.1	100000	Closed-form expression	0.369408
0.8	107387	0.1	100000	Closed-form expression	0.428234
0.1	108342	0.1	100000	Closed-form expression	0.191363
0.5	108342	0.1	100000	Closed-form expression	0.369926
0.8	108342	0.1	100000	Closed-form expression	0.429042
0.1	109296	0.1	100000	Closed-form expression	0.191434
0.5	109296	0.1	100000	Closed-form expression	0.370438
0.8	109296	0.1	100000	Closed-form expression	0.42984
0.1	110251	0.1	100000	Closed-form expression	0.191504
0.5	110251	0.1	100000	Closed-form expression	0.370942
0.8	110251	0.1	100000	Closed-form expression	0.430629
0.1	111206	0.1	100000	Closed-form expression	0.191572
0.5	111206	0.1	100000	Closed-form expression	0.37144
0.8	111206	0.1	100000	Closed-form expression	0.431408
0.1	112161	0.1	100000	Closed-form expression	0.191639
0.5	112161	0.1	100000	Closed-form expression	0.371931
0.8	112161	0.1	100000	Closed-form expression	0.432178
0.1	113116	0.1	100000	Closed-form expression	0.191706
0.5	113116	0.1	100000	Closed-form expression	0.372416
0.8	113116	0.1	100000	Closed-form expression	0.43294
0.1	114070	0.1	100000	Closed-form expression	0.191771
0.5	114070	0.1	100000	Closed-form expression	0.372895
0.8	114070	0.1	100000	Closed-form expression	0.433692
0.1	115025	0.1	100000	Closed-form expression	0.191835
0.5	115025	0.1	100000	Closed-form expression	0.373367
0.8	115025	0.1	100000	Closed-form expression	0.434436
0.1	115980	0.1	100000	Closed-form expression	0.191898
0.5	115980	0.1	100000	Closed-form expression	0.373834
0.8	115980	0.1	100000	Closed-form expression	0.435172
0.1	116935	0.1	100000	Closed-form expression	0.19196
0.5	116935	0.1	100000	Closed-form expression	0.374294
0.8	116935	0.1	100000	Closed-form expression	0.435899
0.1	117889	0.1	100000	Closed-form expression	0.192022
0.5	117889	0.1	100000	Closed-form expression	0.374749
0.8	117889	0.1	100000	Closed-form expression	0.436617
0.1	118844	0.1	100000	Closed-form expression	0.192082
0.5	118844	0.1	100000	Closed-form expression	0.375198
0.8	118844	0.1	100000	Closed-form expression	0.437328
0.1	119799	0.1	100000	Closed-form expression	0.192141
0.5	119799	0.1	100000	Closed-form expression	0.375642
0.8	119799	0.1	100000	Closed-form expression	0.438031
0.1	120754	0.1	100000	Closed-form expression	0.1922
0.5	120754	0.1	100000	Closed-form expression	0.37608
0.8	120754	0.1	100000	Closed-form expression	0.438726
0.1	121709	0.1	100000	Closed-form expression	0.192258
0.5	121709	0.1	100000	Closed-form expression	0.376513
0.8	121709	0.1	100000	Closed-form expression	0.439413
0.1	122663	0.1	100000	Closed-form expression	0.192314
0.5	122663	0.1	100000	Closed-form expression	0.37694
0.8	122663	0.1	100000	Closed-form expression	0.440093
0.1	123618	0.1	100000	Closed-form expression	0.19237
0.5	123618	0.1	100000	Closed-form expression	0.377362
0.8	123618	0.1	100000	Closed-form expression	0.440766
0.1	124573	0.1	100000	Closed-form expression	0.192426
0.5	124573	0.1	100000	Closed-form expression	0.377779
0.8	124573	0.1	100000	Closed-form expression	0.441431
0.1	125528	0.1	100000	Closed-form expression	0.19248
0.5	125528	0.1	100000	Closed-form expression	0.378192
0.8	125528	0.1	100000	Closed-form expression	0.442089
0.1	126482	0.1	100000	Closed-form expression	0.192534
0.5	126482	0.1	100000	Closed-form expression	0.378599
0.8	126482	0.1	100000	Closed-form expression	0.44274
0.1	127437	0.1	100000	Closed-form expression	0.192587
0.5	127437	0.1	100000	Closed-form expression	0.379001
0.8	127437	0.1	100000	Closed-form expression	0.443384
0.1	128392	0.1	100000	Closed-form expression	0.192639
0.5	128392	0.1	100000	Closed-form expression	0.379399
0.8	128392	0.1	100000	Closed-form expression	0.444021
0.1	129347	0.1	100000	Closed-form expression	0.19269
0.5	129347	0.1	100000	Closed-form expression	0.379792
0.8	129347	0.1	100000	Closed-form expression	0.444651
0.1	130302	0.1	100000	Closed-form expression	0.192741
0.5	130302	0.1	100000	Closed-form expression	0.380181
0.8	130302	0.1	100000	Closed-form expression	0.445275
0.1	131256	0.1	100000	Closed-form expression	0.192791
0.5	131256	0.1	100000	Closed-form expression	0.380565
0.8	131256	0.1	100000	Closed-form expression	0.445893
0.1	132211	0.1	100000	Closed-form expression	0.19284
0.5	132211	0.1	100000	Closed-form expression	0.380944
0.8	132211	0.1	100000	Closed-form expression	0.446504
0.1	133166	0.1	100000	Closed-form expression	0.192889
0.5	133166	0.1	100000	Closed-form expression	0.38132
0.8	133166	0.1	100000	Closed-form expression	0.447108
0.1	134121	0.1	100000	Closed-form expression	0.192937
0.5	134121	0.1	100000	Closed-form expression	0.381691
0.8	134121	0.1	100000	Closed-form expression	0.447707
0.1	135075	0.1	100000	Closed-form expression	0.192984
0.5	135075	0.1	100000	Closed-form expression	0.382058
0.8	135075	0.1	100000	Closed-form expression	0.448299
0.1	136030	0.1	100000	Closed-form expression	0.193031
0.5	136030	0.1	100000	Closed-form expression	0.38242
0.8	136030	0.1	100000	Closed-form expression	0.448885
0.1	136985	0.1	100000	Closed-form expression	0.193077
0.5	136985	0.1	100000	Closed-form expression	0.382779
0.8	136985	0.1	100000	Closed-form expression	0.449466
0.1	137940	0.1	100000	Closed-form expression	0.193122
0.5	137940	0.1	100000	Closed-form expression	0.383134
0.8	137940	0.1	100000	Closed-form expression	0.45004
0.1	138894	0.1	100000	Closed-form expression	0.193167
0.5	138894	0.1	100000	Closed-form expression	0.383485
0.8	138894	0.1	100000	Closed-form expression	0.450609
0.1	139849	0.1	100000	Closed-form expression	0.193211
0.5	139849	0.1	100000	Closed-form expression	0.383832
0.8	139849	0.1	100000	Closed-form expression	0.451172
0.1	140804	0.1	100000	Closed-form expression	0.193255
0.5	140804	0.1	100000	Closed-form expression	0.384175
0.8	140804	0.1	100000	Closed-form expression	0.45173
0.1	141759	0.1	100000	Closed-form expression	0.193298
0.5	141759	0.1	100000	Closed-form expression	0.384514
0.8	141759	0.1	100000	Closed-form expression	0.452282
0.1	142714	0.1	100000	Closed-form expression	0.193341
0.5	142714	0.1	100000	Closed-form expression	0.38485
0.8	142714	0.1	100000	Closed-form expression	0.452829
0.1	143668	0.1	100000	Closed-form expression	0.193383
0.5	143668	0.1	100000	Closed-form expression	0.385182
0.8	143668	0.1	100000	Closed-form expression	0.453371
0.1	144623	0.1	100000	Closed-form expression	0.193425
0.5	144623	0.1	100000	Closed-form expression	0.385511
0.8	144623	0.1	100000	Closed-form expression	0.453907
0.1	145578	0.1	100000	Closed-form expression	0.193466
0.5	145578	0.1	100000	Closed-form expression	0.385836
0.8	145578	0.1	100000	Closed-form expression	0.454438
0.1	146533	0.1	100000	Closed-form expression	0.193506
0.5	146533	0.1	100000	Closed-form expression	0.386158
0.8	146533	0.1	100000	Closed-form expression	0.454964
0.1	147487	0.1	100000	Closed-form expression	0.193546
0.5	147487	0.1	100000	Closed-form expression	0.386476
0.8	147487	0.1	100000	Closed-form expression	0.455485
0.1	148442	0.1	100000	Closed-form expression	0.193586
0.5	148442	0.1	100000	Closed-form expression	0.386791
0.8	148442	0.1	100000	Closed-form expression	0.456001
0.1	149397	0.1	100000	Closed-form expression	0.193625
0.5	149397	0.1	100000	Closed-form expression	0.387103
0.8	149397	0.1	100000	Closed-form expression	0.456512
0.1	150352	0.1	100000	Closed-form expression	0.193663
0.5	150352	0.1	100000	Closed-form expression	0.387412
0.8	150352	0.1	100000	Closed-form expression	0.457018
0.1	151307	0.1	100000	Closed-form expression	0.193701
0.5	151307	0.1	100000	Closed-form expression	0.387717
0.8	151307	0.1	100000	Closed-form expression	0.45752
0.1	152261	0.1	100000	Closed-form expression	0.193739
0.5	152261	0.1	100000	Closed-form expression	0.388019
0.8	152261	0.1	100000	Closed-form expression	0.458017
0.1	153216	0.1	100000	Closed-form expression	0.193776
0.5	153216	0.1	100000	Closed-form expression	0.388319
0.8	153216	0.1	100000	Closed-form expression	0.458509
0.1	154171	0.1	100000	Closed-form expression	0.193813
0.5	154171	0.1	100000	Closed-form expression	0.388615
0.8	154171	0.1	100000	Closed-form expression	0.458997
0.1	155126	0.1	100000	Closed-form expression	0.193849
0.5	155126	0.1	100000	Closed-form expression	0.388908
0.8	155126	0.1	100000	Closed-form expression	0.45948
0.1	156080	0.1	100000	Closed-form expression	0.193885
0.5	156080	0.1	100000	Closed-form expression	0.389198
0.8	156080	0.1	100000	Closed-form expression	0.459959
0.1	157035	0.1	100000	Closed-form expression	0.193921
0.5	157035	0.1	100000	Closed-form expression	0.389486
0.8	157035	0.1	100000	Closed-form expression	0.460434
0.1	157990	0.1	100000	Closed-form expression	0.193956
0.5	157990	0.1	100000	Closed-form expression	0.38977
0.8	157990	0.1	100000	Closed-form expression	0.460904
0.1	158945	0.1	100000	Closed-form expression	0.193991
0.5	158945	0.1	100000	Closed-form expression	0.390052
0.8	158945	0.1	100000	Closed-form expression	0.46137
0.1	159899	0.1	100000	Closed-form expression	0.194025
0.5	159899	0.1	100000	Closed-form expression	0.390331
0.8	159899	0.1	100000	Closed-form expression	0.461832
0.1	160854	0.1	100000	Closed-form expression	0.194059
0.5	160854	0.1	100000	Closed-form expression	0.390607
0.8	160854	0.1	100000	Closed-form expression	0.46229
0.1	161809	0.1	100000	Closed-form expression	0.194092
0.5	161809	0.1	100000	Closed-form expression	0.390881
0.8	161809	0.1	100000	Closed-form expression	0.462743
0.1	162764	0.1	100000	Closed-form expression	0.194125
0.5	162764	0.1	100000	Closed-form expression	0.391152
0.8	162764	0.1	100000	Closed-form expression	0.463193
0.1	163719	0.1	100000	Closed-form expression	0.194158
0.5	163719	0.1	100000	Closed-form expression	0.39142
0.8	163719	0.1	100000	Closed-form expression	0.463639
0.1	164673	0.1	100000	Closed-form expression	0.194191
0.5	164673	0.1	100000	Closed-form expression	0.391686
0.8	164673	0.1	100000	Closed-form expression	0.464081
0.1	165628	0.1	100000	Closed-form expression	0.194223
0.5	165628	0.1	100000	Closed-form expression	0.391949
0.8	165628	0.1	100000	Closed-form expression	0.464518
0.1	166583	0.1	100000	Closed-form expression	0.194254
0.5	166583	0.1	100000	Closed-form expression	0.39221
0.8	166583	0.1	100000	Closed-form expression	0.464953
0.1	167538	0.1	100000	Closed-form expression	0.194286
0.5	167538	0.1	100000	Closed-form expression	0.392468
0.8	167538	0.1	100000	Closed-form expression	0.465383
0.1	168492	0.1	100000	Closed-form expression	0.194317
0.5	168492	0.1	100000	Closed-form expression	0.392724
0.8	168492	0.1	100000	Closed-form expression	0.46581
0.1	169447	0.1	100000	Closed-form expression	0.194347
0.5	169447	0.1	100000	Closed-form expression	0.392977
0.8	169447	0.1	100000	Closed-form expression	0.466233
0.1	170402	0.1	100000	Closed-form expression	0.194378
0.5	170402	0.1	100000	Closed-form expression	0.393228
0.8	170402	0.1	100000	Closed-form expression	0.466652
0.1	171357	0.1	100000	Closed-form expression	0.194408
0.5	171357	0.1	100000	Closed-form expression	0.393477
0.8	171357	0.1	100000	Closed-form expression	0.467068
0.1	172312	0.1	100000	Closed-form expression	0.194438
0.5	172312	0.1	100000	Closed-form expression	0.393723
0.8	172312	0.1	100000	Closed-form expression	0.467481
0.1	173266	0.1	100000	Closed-form expression	0.194467
0.5	173266	0.1	100000	Closed-form expression	0.393968
0.8	173266	0.1	100000	Closed-form expression	0.46789
0.1	174221	0.1	100000	Closed-form expression	0.194496
0.5	174221	0.1	100000	Closed-form expression	0.39421
0.8	174221	0.1	100000	Closed-form expression	0.468295
0.1	175176	0.1	100000	Closed-form expression	0.194525
0.5	175176	0.1	100000	Closed-form expression	0.394449
0.8	175176	0.1	100000	Closed-form expression	0.468697
0.1	176131	0.1	100000	Closed-form expression	0.194553
0.5	176131	0.1	100000	Closed-form expression	0.394687
0.8	176131	0.1	100000	Closed-form expression	0.469096
0.1	177085	0.1	100000	Closed-form expression	0.194581
0.5	177085	0.1	100000	Closed-form expression	0.394922
0.8	177085	0.1	100000	Closed-form expression	0.469491
0.1	178040	0.1	100000	Closed-form expression	0.194609
0.5	178040	0.1	100000	Closed-form expression	0.395156
0.8	178040	0.1	100000	Closed-form expression	0.469884
0.1	178995	0.1	100000	Closed-form expression	0.194637
0.5	178995	0.1	100000	Closed-form expression	0.395387
0.8	178995	0.1	100000	Closed-form expression	0.470273
0.1	179950	0.1	100000	Closed-form expression	0.194664
0.5	179950	0.1	100000	Closed-form expression	0.395616
0.8	179950	0.1	100000	Closed-form expression	0.470659
0.1	180905	0.1	100000	Closed-form expression	0.194691
0.5	180905	0.1	100000	Closed-form expression	0.395843
0.8	180905	0.1	100000	Closed-form expression	0.471041
0.1	181859	0.1	100000	Closed-form expression	0.194718
0.5	181859	0.1	100000	Closed-form expression	0.396069
0.8	181859	0.1	100000	Closed-form expression	0.471421
0.1	182814	0.1	100000	Closed-form expression	0.194745
0.5	182814	0.1	100000	Closed-form expression	0.396292
0.8	182814	0.1	100000	Closed-form expression	0.471797
0.1	183769	0.1	100000	Closed-form expression	0.194771
0.5	183769	0.1	100000	Closed-form expression	0.396513
0.8	183769	0.1	100000	Closed-form expression	0.472171
0.1	184724	0.1	100000	Closed-form expression	0.194797
0.5	184724	0.1	100000	Closed-form expression	0.396733
0.8	184724	0.1	100000	Closed-form expression	0.472541
0.1	185678	0.1	100000	Closed-form expression	0.194823
0.5	185678	0.1	100000	Closed-form expression	0.39695
0.8	185678	0.1	100000	Closed-form expression	0.472909
0.1	186633	0.1	100000	Closed-form expression	0.194848
0.5	186633	0.1	100000	Closed-form expression	0.397166
0.8	186633	0.1	100000	Closed-form expression	0.473274
0.1	187588	0.1	100000	Closed-form expression	0.194873
0.5	187588	0.1	100000	Closed-form expression	0.397379
0.8	187588	0.1	100000	Closed-form expression	0.473635
0.1	188543	0.1	100000	Closed-form expression	0.194898
0.5	188543	0.1	100000	Closed-form expression	0.397591
0.8	188543	0.1	100000	Closed-form expression	0.473994
0.1	189497	0.1	100000	Closed-form expression	0.194923
0.5	189497	0.1	100000	Closed-form expression	0.397801
0.8	189497	0.1	100000	Closed-form expression	0.47435
0.1	190452	0.1	100000	Closed-form expression	0.194947
0.5	190452	0.1	100000	Closed-form expression	0.39801
0.8	190452	0.1	100000	Closed-form expression	0.474704
0.1	191407	0.1	100000	Closed-form expression	0.194972
0.5	191407	0.1	100000	Closed-form expression	0.398216
0.8	191407	0.1	100000	Closed-form expression	0.475054
0.1	192362	0.1	100000	Closed-form expression	0.194996
0.5	192362	0.1	100000	Closed-form expression	0.398421
0.8	192362	0.1	100000	Closed-form expression	0.475402
0.1	193317	0.1	100000	Closed-form expression	0.19502
0.5	193317	0.1	100000	Closed-form expression	0.398624
0.8	193317	0.1	100000	Closed-form expression	0.475748
0.1	194271	0.1	100000	Closed-form expression	0.195043
0.5	194271	0.1	100000	Closed-form expression	0.398826
0.8	194271	0.1	100000	Closed-form expression	0.47609
0.1	195226	0.1	100000	Closed-form expression	0.195066
0.5	195226	0.1	100000	Closed-form expression	0.399025
0.8	195226	0.1	100000	Closed-form expression	0.47643
0.1	196181	0.1	100000	Closed-form expression	0.19509
0.5	196181	0.1	100000	Closed-form expression	0.399224
0.8	196181	0.1	100000	Closed-form expression	0.476767
0.1	197136	0.1	100000	Closed-form expression	0.195113
0.5	197136	0.1	100000	Closed-form expression	0.39942
0.8	197136	0.1	100000	Closed-form expression	0.477102
0.1	198090	0.1	100000	Closed-form expression	0.195135
0.5	198090	0.1	100000	Closed-form expression	0.399615
0.8	198090	0.1	100000	Closed-form expression	0.477434
0.1	199045	0.1	100000	Closed-form expression	0.195158
0.5	199045	0.1	100000	Closed-form expression	0.399808
0.8	199045	0.1	100000	Closed-form expression	0.477764
0.1	200000	0.1	100000	Closed-form expression	0.19518
0.5	200000	0.1	100000	Closed-form expression	0.4
0.8	200000	0.1	100000	Closed-form expression	0.478091

## Sheet: Panel D
h2	M	Fst	N	Method	Posterior sd
0.1	200000	0.01	100000	LDpred2-grid	0.0616878
0.5	200000	0.01	100000	LDpred2-grid	0.126504
0.8	200000	0.01	100000	LDpred2-grid	0.15091
0.1	200000	0.0222222	100000	LDpred2-grid	0.0918191
0.5	200000	0.0222222	100000	LDpred2-grid	0.188323
0.8	200000	0.0222222	100000	LDpred2-grid	0.226444
0.1	200000	0.0344444	100000	LDpred2-grid	0.114829
0.5	200000	0.0344444	100000	LDpred2-grid	0.235415
0.8	200000	0.0344444	100000	LDpred2-grid	0.280521
0.1	200000	0.0466667	100000	LDpred2-grid	0.133077
0.5	200000	0.0466667	100000	LDpred2-grid	0.27322
0.8	200000	0.0466667	100000	LDpred2-grid	0.326821
0.1	200000	0.0588889	100000	LDpred2-grid	0.149929
0.5	200000	0.0588889	100000	LDpred2-grid	0.307466
0.8	200000	0.0588889	100000	LDpred2-grid	0.367734
0.1	200000	0.0711111	100000	LDpred2-grid	0.164178
0.5	200000	0.0711111	100000	LDpred2-grid	0.337651
0.8	200000	0.0711111	100000	LDpred2-grid	0.403218
0.1	200000	0.0833333	100000	LDpred2-grid	0.177802
0.5	200000	0.0833333	100000	LDpred2-grid	0.365036
0.8	200000	0.0833333	100000	LDpred2-grid	0.436855
0.1	200000	0.0955556	100000	LDpred2-grid	0.190711
0.5	200000	0.0955556	100000	LDpred2-grid	0.390545
0.8	200000	0.0955556	100000	LDpred2-grid	0.465611
0.1	200000	0.107778	100000	LDpred2-grid	0.202496
0.5	200000	0.107778	100000	LDpred2-grid	0.416686
0.8	200000	0.107778	100000	LDpred2-grid	0.49534
0.1	200000	0.12	100000	LDpred2-grid	0.213886
0.5	200000	0.12	100000	LDpred2-grid	0.439069
0.8	200000	0.12	100000	LDpred2-grid	0.523038
0.1	200000	0	100000	Closed-form expression	0
0.5	200000	0	100000	Closed-form expression	0
0.8	200000	0	100000	Closed-form expression	0
0.1	200000	0.000603015	100000	Closed-form expression	0.0151565
0.5	200000	0.000603015	100000	Closed-form expression	0.0310616
0.8	200000	0.000603015	100000	Closed-form expression	0.0371257
0.1	200000	0.00120603	100000	Closed-form expression	0.0214346
0.5	200000	0.00120603	100000	Closed-form expression	0.0439278
0.8	200000	0.00120603	100000	Closed-form expression	0.0525037
0.1	200000	0.00180905	100000	Closed-form expression	0.0262519
0.5	200000	0.00180905	100000	Closed-form expression	0.0538003
0.8	200000	0.00180905	100000	Closed-form expression	0.0643037
0.1	200000	0.00241206	100000	Closed-form expression	0.030313
0.5	200000	0.00241206	100000	Closed-form expression	0.0621232
0.8	200000	0.00241206	100000	Closed-form expression	0.0742515
0.1	200000	0.00301508	100000	Closed-form expression	0.033891
0.5	200000	0.00301508	100000	Closed-form expression	0.0694559
0.8	200000	0.00301508	100000	Closed-form expression	0.0830157
0.1	200000	0.00361809	100000	Closed-form expression	0.0371257
0.5	200000	0.00361809	100000	Closed-form expression	0.0760851
0.8	200000	0.00361809	100000	Closed-form expression	0.0909391
0.1	200000	0.00422111	100000	Closed-form expression	0.0401004
0.5	200000	0.00422111	100000	Closed-form expression	0.0821813
0.8	200000	0.00422111	100000	Closed-form expression	0.0982255
0.1	200000	0.00482412	100000	Closed-form expression	0.0428691
0.5	200000	0.00482412	100000	Closed-form expression	0.0878555
0.8	200000	0.00482412	100000	Closed-form expression	0.105007
0.1	200000	0.00542714	100000	Closed-form expression	0.0454696
0.5	200000	0.00542714	100000	Closed-form expression	0.0931849
0.8	200000	0.00542714	100000	Closed-form expression	0.111377
0.1	200000	0.00603015	100000	Closed-form expression	0.0479291
0.5	200000	0.00603015	100000	Closed-form expression	0.0982255
0.8	200000	0.00603015	100000	Closed-form expression	0.117402
0.1	200000	0.00663317	100000	Closed-form expression	0.0502685
0.5	200000	0.00663317	100000	Closed-form expression	0.10302
0.8	200000	0.00663317	100000	Closed-form expression	0.123132
0.1	200000	0.00723618	100000	Closed-form expression	0.0525037
0.5	200000	0.00723618	100000	Closed-form expression	0.107601
0.8	200000	0.00723618	100000	Closed-form expression	0.128607
0.1	200000	0.0078392	100000	Closed-form expression	0.0546476
0.5	200000	0.0078392	100000	Closed-form expression	0.111994
0.8	200000	0.0078392	100000	Closed-form expression	0.133859
0.1	200000	0.00844221	100000	Closed-form expression	0.0567105
0.5	200000	0.00844221	100000	Closed-form expression	0.116222
0.8	200000	0.00844221	100000	Closed-form expression	0.138912
0.1	200000	0.00904523	100000	Closed-form expression	0.0587009
0.5	200000	0.00904523	100000	Closed-form expression	0.120301
0.8	200000	0.00904523	100000	Closed-form expression	0.143787
0.1	200000	0.00964824	100000	Closed-form expression	0.0606261
0.5	200000	0.00964824	100000	Closed-form expression	0.124246
0.8	200000	0.00964824	100000	Closed-form expression	0.148503
0.1	200000	0.0102513	100000	Closed-form expression	0.0624919
0.5	200000	0.0102513	100000	Closed-form expression	0.12807
0.8	200000	0.0102513	100000	Closed-form expression	0.153073
0.1	200000	0.0108543	100000	Closed-form expression	0.0643037
0.5	200000	0.0108543	100000	Closed-form expression	0.131783
0.8	200000	0.0108543	100000	Closed-form expression	0.157511
0.1	200000	0.0114573	100000	Closed-form expression	0.0660657
0.5	200000	0.0114573	100000	Closed-form expression	0.135394
0.8	200000	0.0114573	100000	Closed-form expression	0.161827
0.1	200000	0.0120603	100000	Closed-form expression	0.067782
0.5	200000	0.0120603	100000	Closed-form expression	0.138912
0.8	200000	0.0120603	100000	Closed-form expression	0.166031
0.1	200000	0.0126633	100000	Closed-form expression	0.0694559
0.5	200000	0.0126633	100000	Closed-form expression	0.142342
0.8	200000	0.0126633	100000	Closed-form expression	0.170131
0.1	200000	0.0132663	100000	Closed-form expression	0.0710904
0.5	200000	0.0132663	100000	Closed-form expression	0.145692
0.8	200000	0.0132663	100000	Closed-form expression	0.174135
0.1	200000	0.0138693	100000	Closed-form expression	0.0726881
0.5	200000	0.0138693	100000	Closed-form expression	0.148966
0.8	200000	0.0138693	100000	Closed-form expression	0.178049
0.1	200000	0.0144724	100000	Closed-form expression	0.0742515
0.5	200000	0.0144724	100000	Closed-form expression	0.15217
0.8	200000	0.0144724	100000	Closed-form expression	0.181878
0.1	200000	0.0150754	100000	Closed-form expression	0.0757826
0.5	200000	0.0150754	100000	Closed-form expression	0.155308
0.8	200000	0.0150754	100000	Closed-form expression	0.185629
0.1	200000	0.0156784	100000	Closed-form expression	0.0772834
0.5	200000	0.0156784	100000	Closed-form expression	0.158384
0.8	200000	0.0156784	100000	Closed-form expression	0.189305
0.1	200000	0.0162814	100000	Closed-form expression	0.0787556
0.5	200000	0.0162814	100000	Closed-form expression	0.161401
0.8	200000	0.0162814	100000	Closed-form expression	0.192911
0.1	200000	0.0168844	100000	Closed-form expression	0.0802008
0.5	200000	0.0168844	100000	Closed-form expression	0.164363
0.8	200000	0.0168844	100000	Closed-form expression	0.196451
0.1	200000	0.0174874	100000	Closed-form expression	0.0816203
0.5	200000	0.0174874	100000	Closed-form expression	0.167272
0.8	200000	0.0174874	100000	Closed-form expression	0.199928
0.1	200000	0.0180905	100000	Closed-form expression	0.0830157
0.5	200000	0.0180905	100000	Closed-form expression	0.170131
0.8	200000	0.0180905	100000	Closed-form expression	0.203346
0.1	200000	0.0186935	100000	Closed-form expression	0.0843879
0.5	200000	0.0186935	100000	Closed-form expression	0.172944
0.8	200000	0.0186935	100000	Closed-form expression	0.206707
0.1	200000	0.0192965	100000	Closed-form expression	0.0857382
0.5	200000	0.0192965	100000	Closed-form expression	0.175711
0.8	200000	0.0192965	100000	Closed-form expression	0.210015
0.1	200000	0.0198995	100000	Closed-form expression	0.0870676
0.5	200000	0.0198995	100000	Closed-form expression	0.178435
0.8	200000	0.0198995	100000	Closed-form expression	0.213271
0.1	200000	0.0205025	100000	Closed-form expression	0.0883769
0.5	200000	0.0205025	100000	Closed-form expression	0.181119
0.8	200000	0.0205025	100000	Closed-form expression	0.216478
0.1	200000	0.0211055	100000	Closed-form expression	0.0896672
0.5	200000	0.0211055	100000	Closed-form expression	0.183763
0.8	200000	0.0211055	100000	Closed-form expression	0.219639
0.1	200000	0.0217085	100000	Closed-form expression	0.0909391
0.5	200000	0.0217085	100000	Closed-form expression	0.18637
0.8	200000	0.0217085	100000	Closed-form expression	0.222754
0.1	200000	0.0223116	100000	Closed-form expression	0.0921935
0.5	200000	0.0223116	100000	Closed-form expression	0.18894
0.8	200000	0.0223116	100000	Closed-form expression	0.225827
0.1	200000	0.0229146	100000	Closed-form expression	0.093431
0.5	200000	0.0229146	100000	Closed-form expression	0.191477
0.8	200000	0.0229146	100000	Closed-form expression	0.228858
0.1	200000	0.0235176	100000	Closed-form expression	0.0946524
0.5	200000	0.0235176	100000	Closed-form expression	0.19398
0.8	200000	0.0235176	100000	Closed-form expression	0.23185
0.1	200000	0.0241206	100000	Closed-form expression	0.0958582
0.5	200000	0.0241206	100000	Closed-form expression	0.196451
0.8	200000	0.0241206	100000	Closed-form expression	0.234804
0.1	200000	0.0247236	100000	Closed-form expression	0.0970491
0.5	200000	0.0247236	100000	Closed-form expression	0.198891
0.8	200000	0.0247236	100000	Closed-form expression	0.237721
0.1	200000	0.0253266	100000	Closed-form expression	0.0982255
0.5	200000	0.0253266	100000	Closed-form expression	0.201302
0.8	200000	0.0253266	100000	Closed-form expression	0.240602
0.1	200000	0.0259296	100000	Closed-form expression	0.0993879
0.5	200000	0.0259296	100000	Closed-form expression	0.203685
0.8	200000	0.0259296	100000	Closed-form expression	0.24345
0.1	200000	0.0265327	100000	Closed-form expression	0.100537
0.5	200000	0.0265327	100000	Closed-form expression	0.206039
0.8	200000	0.0265327	100000	Closed-form expression	0.246264
0.1	200000	0.0271357	100000	Closed-form expression	0.101673
0.5	200000	0.0271357	100000	Closed-form expression	0.208368
0.8	200000	0.0271357	100000	Closed-form expression	0.249047
0.1	200000	0.0277387	100000	Closed-form expression	0.102797
0.5	200000	0.0277387	100000	Closed-form expression	0.21067
0.8	200000	0.0277387	100000	Closed-form expression	0.251799
0.1	200000	0.0283417	100000	Closed-form expression	0.103908
0.5	200000	0.0283417	100000	Closed-form expression	0.212948
0.8	200000	0.0283417	100000	Closed-form expression	0.254521
0.1	200000	0.0289447	100000	Closed-form expression	0.105007
0.5	200000	0.0289447	100000	Closed-form expression	0.215201
0.8	200000	0.0289447	100000	Closed-form expression	0.257215
0.1	200000	0.0295477	100000	Closed-form expression	0.106096
0.5	200000	0.0295477	100000	Closed-form expression	0.217431
0.8	200000	0.0295477	100000	Closed-form expression	0.25988
0.1	200000	0.0301508	100000	Closed-form expression	0.107173
0.5	200000	0.0301508	100000	Closed-form expression	0.219639
0.8	200000	0.0301508	100000	Closed-form expression	0.262519
0.1	200000	0.0307538	100000	Closed-form expression	0.108239
0.5	200000	0.0307538	100000	Closed-form expression	0.221824
0.8	200000	0.0307538	100000	Closed-form expression	0.265131
0.1	200000	0.0313568	100000	Closed-form expression	0.109295
0.5	200000	0.0313568	100000	Closed-form expression	0.223989
0.8	200000	0.0313568	100000	Closed-form expression	0.267717
0.1	200000	0.0319598	100000	Closed-form expression	0.110341
0.5	200000	0.0319598	100000	Closed-form expression	0.226132
0.8	200000	0.0319598	100000	Closed-form expression	0.270279
0.1	200000	0.0325628	100000	Closed-form expression	0.111377
0.5	200000	0.0325628	100000	Closed-form expression	0.228255
0.8	200000	0.0325628	100000	Closed-form expression	0.272817
0.1	200000	0.0331658	100000	Closed-form expression	0.112404
0.5	200000	0.0331658	100000	Closed-form expression	0.230359
0.8	200000	0.0331658	100000	Closed-form expression	0.275332
0.1	200000	0.0337688	100000	Closed-form expression	0.113421
0.5	200000	0.0337688	100000	Closed-form expression	0.232444
0.8	200000	0.0337688	100000	Closed-form expression	0.277824
0.1	200000	0.0343719	100000	Closed-form expression	0.114429
0.5	200000	0.0343719	100000	Closed-form expression	0.23451
0.8	200000	0.0343719	100000	Closed-form expression	0.280293
0.1	200000	0.0349749	100000	Closed-form expression	0.115429
0.5	200000	0.0349749	100000	Closed-form expression	0.236558
0.8	200000	0.0349749	100000	Closed-form expression	0.282741
0.1	200000	0.0355779	100000	Closed-form expression	0.116419
0.5	200000	0.0355779	100000	Closed-form expression	0.238589
0.8	200000	0.0355779	100000	Closed-form expression	0.285168
0.1	200000	0.0361809	100000	Closed-form expression	0.117402
0.5	200000	0.0361809	100000	Closed-form expression	0.240602
0.8	200000	0.0361809	100000	Closed-form expression	0.287575
0.1	200000	0.0367839	100000	Closed-form expression	0.118376
0.5	200000	0.0367839	100000	Closed-form expression	0.242599
0.8	200000	0.0367839	100000	Closed-form expression	0.289961
0.1	200000	0.0373869	100000	Closed-form expression	0.119343
0.5	200000	0.0373869	100000	Closed-form expression	0.244579
0.8	200000	0.0373869	100000	Closed-form expression	0.292328
0.1	200000	0.0379899	100000	Closed-form expression	0.120301
0.5	200000	0.0379899	100000	Closed-form expression	0.246544
0.8	200000	0.0379899	100000	Closed-form expression	0.294676
0.1	200000	0.038593	100000	Closed-form expression	0.121252
0.5	200000	0.038593	100000	Closed-form expression	0.248493
0.8	200000	0.038593	100000	Closed-form expression	0.297006
0.1	200000	0.039196	100000	Closed-form expression	0.122196
0.5	200000	0.039196	100000	Closed-form expression	0.250427
0.8	200000	0.039196	100000	Closed-form expression	0.299317
0.1	200000	0.039799	100000	Closed-form expression	0.123132
0.5	200000	0.039799	100000	Closed-form expression	0.252346
0.8	200000	0.039799	100000	Closed-form expression	0.301611
0.1	200000	0.040402	100000	Closed-form expression	0.124061
0.5	200000	0.040402	100000	Closed-form expression	0.25425
0.8	200000	0.040402	100000	Closed-form expression	0.303887
0.1	200000	0.041005	100000	Closed-form expression	0.124984
0.5	200000	0.041005	100000	Closed-form expression	0.256141
0.8	200000	0.041005	100000	Closed-form expression	0.306147
0.1	200000	0.041608	100000	Closed-form expression	0.125899
0.5	200000	0.041608	100000	Closed-form expression	0.258017
0.8	200000	0.041608	100000	Closed-form expression	0.30839
0.1	200000	0.0422111	100000	Closed-form expression	0.126809
0.5	200000	0.0422111	100000	Closed-form expression	0.25988
0.8	200000	0.0422111	100000	Closed-form expression	0.310616
0.1	200000	0.0428141	100000	Closed-form expression	0.127711
0.5	200000	0.0428141	100000	Closed-form expression	0.26173
0.8	200000	0.0428141	100000	Closed-form expression	0.312827
0.1	200000	0.0434171	100000	Closed-form expression	0.128607
0.5	200000	0.0434171	100000	Closed-form expression	0.263567
0.8	200000	0.0434171	100000	Closed-form expression	0.315022
0.1	200000	0.0440201	100000	Closed-form expression	0.129497
0.5	200000	0.0440201	100000	Closed-form expression	0.265391
0.8	200000	0.0440201	100000	Closed-form expression	0.317202
0.1	200000	0.0446231	100000	Closed-form expression	0.130381
0.5	200000	0.0446231	100000	Closed-form expression	0.267202
0.8	200000	0.0446231	100000	Closed-form expression	0.319368
0.1	200000	0.0452261	100000	Closed-form expression	0.131259
0.5	200000	0.0452261	100000	Closed-form expression	0.269002
0.8	200000	0.0452261	100000	Closed-form expression	0.321518
0.1	200000	0.0458291	100000	Closed-form expression	0.132131
0.5	200000	0.0458291	100000	Closed-form expression	0.270789
0.8	200000	0.0458291	100000	Closed-form expression	0.323655
0.1	200000	0.0464322	100000	Closed-form expression	0.132998
0.5	200000	0.0464322	100000	Closed-form expression	0.272565
0.8	200000	0.0464322	100000	Closed-form expression	0.325777
0.1	200000	0.0470352	100000	Closed-form expression	0.133859
0.5	200000	0.0470352	100000	Closed-form expression	0.274329
0.8	200000	0.0470352	100000	Closed-form expression	0.327886
0.1	200000	0.0476382	100000	Closed-form expression	0.134714
0.5	200000	0.0476382	100000	Closed-form expression	0.276082
0.8	200000	0.0476382	100000	Closed-form expression	0.329981
0.1	200000	0.0482412	100000	Closed-form expression	0.135564
0.5	200000	0.0482412	100000	Closed-form expression	0.277824
0.8	200000	0.0482412	100000	Closed-form expression	0.332063
0.1	200000	0.0488442	100000	Closed-form expression	0.136409
0.5	200000	0.0488442	100000	Closed-form expression	0.279555
0.8	200000	0.0488442	100000	Closed-form expression	0.334132
0.1	200000	0.0494472	100000	Closed-form expression	0.137248
0.5	200000	0.0494472	100000	Closed-form expression	0.281275
0.8	200000	0.0494472	100000	Closed-form expression	0.336188
0.1	200000	0.0500503	100000	Closed-form expression	0.138082
0.5	200000	0.0500503	100000	Closed-form expression	0.282985
0.8	200000	0.0500503	100000	Closed-form expression	0.338232
0.1	200000	0.0506533	100000	Closed-form expression	0.138912
0.5	200000	0.0506533	100000	Closed-form expression	0.284684
0.8	200000	0.0506533	100000	Closed-form expression	0.340263
0.1	200000	0.0512563	100000	Closed-form expression	0.139736
0.5	200000	0.0512563	100000	Closed-form expression	0.286374
0.8	200000	0.0512563	100000	Closed-form expression	0.342282
0.1	200000	0.0518593	100000	Closed-form expression	0.140556
0.5	200000	0.0518593	100000	Closed-form expression	0.288054
0.8	200000	0.0518593	100000	Closed-form expression	0.34429
0.1	200000	0.0524623	100000	Closed-form expression	0.141371
0.5	200000	0.0524623	100000	Closed-form expression	0.289723
0.8	200000	0.0524623	100000	Closed-form expression	0.346286
0.1	200000	0.0530653	100000	Closed-form expression	0.142181
0.5	200000	0.0530653	100000	Closed-form expression	0.291384
0.8	200000	0.0530653	100000	Closed-form expression	0.34827
0.1	200000	0.0536683	100000	Closed-form expression	0.142986
0.5	200000	0.0536683	100000	Closed-form expression	0.293035
0.8	200000	0.0536683	100000	Closed-form expression	0.350243
0.1	200000	0.0542714	100000	Closed-form expression	0.143787
0.5	200000	0.0542714	100000	Closed-form expression	0.294676
0.8	200000	0.0542714	100000	Closed-form expression	0.352206
0.1	200000	0.0548744	100000	Closed-form expression	0.144584
0.5	200000	0.0548744	100000	Closed-form expression	0.296309
0.8	200000	0.0548744	100000	Closed-form expression	0.354157
0.1	200000	0.0554774	100000	Closed-form expression	0.145376
0.5	200000	0.0554774	100000	Closed-form expression	0.297933
0.8	200000	0.0554774	100000	Closed-form expression	0.356098
0.1	200000	0.0560804	100000	Closed-form expression	0.146164
0.5	200000	0.0560804	100000	Closed-form expression	0.299547
0.8	200000	0.0560804	100000	Closed-form expression	0.358028
0.1	200000	0.0566834	100000	Closed-form expression	0.146948
0.5	200000	0.0566834	100000	Closed-form expression	0.301154
0.8	200000	0.0566834	100000	Closed-form expression	0.359947
0.1	200000	0.0572864	100000	Closed-form expression	0.147727
0.5	200000	0.0572864	100000	Closed-form expression	0.302751
0.8	200000	0.0572864	100000	Closed-form expression	0.361857
0.1	200000	0.0578894	100000	Closed-form expression	0.148503
0.5	200000	0.0578894	100000	Closed-form expression	0.30434
0.8	200000	0.0578894	100000	Closed-form expression	0.363756
0.1	200000	0.0584925	100000	Closed-form expression	0.149274
0.5	200000	0.0584925	100000	Closed-form expression	0.305921
0.8	200000	0.0584925	100000	Closed-form expression	0.365646
0.1	200000	0.0590955	100000	Closed-form expression	0.150042
0.5	200000	0.0590955	100000	Closed-form expression	0.307494
0.8	200000	0.0590955	100000	Closed-form expression	0.367526
0.1	200000	0.0596985	100000	Closed-form expression	0.150805
0.5	200000	0.0596985	100000	Closed-form expression	0.309059
0.8	200000	0.0596985	100000	Closed-form expression	0.369396
0.1	200000	0.0603015	100000	Closed-form expression	0.151565
0.5	200000	0.0603015	100000	Closed-form expression	0.310616
0.8	200000	0.0603015	100000	Closed-form expression	0.371257
0.1	200000	0.0609045	100000	Closed-form expression	0.152321
0.5	200000	0.0609045	100000	Closed-form expression	0.312165
0.8	200000	0.0609045	100000	Closed-form expression	0.373109
0.1	200000	0.0615075	100000	Closed-form expression	0.153073
0.5	200000	0.0615075	100000	Closed-form expression	0.313707
0.8	200000	0.0615075	100000	Closed-form expression	0.374952
0.1	200000	0.0621106	100000	Closed-form expression	0.153822
0.5	200000	0.0621106	100000	Closed-form expression	0.315241
0.8	200000	0.0621106	100000	Closed-form expression	0.376785
0.1	200000	0.0627136	100000	Closed-form expression	0.154567
0.5	200000	0.0627136	100000	Closed-form expression	0.316768
0.8	200000	0.0627136	100000	Closed-form expression	0.37861
0.1	200000	0.0633166	100000	Closed-form expression	0.155308
0.5	200000	0.0633166	100000	Closed-form expression	0.318287
0.8	200000	0.0633166	100000	Closed-form expression	0.380426
0.1	200000	0.0639196	100000	Closed-form expression	0.156046
0.5	200000	0.0639196	100000	Closed-form expression	0.319799
0.8	200000	0.0639196	100000	Closed-form expression	0.382233
0.1	200000	0.0645226	100000	Closed-form expression	0.15678
0.5	200000	0.0645226	100000	Closed-form expression	0.321304
0.8	200000	0.0645226	100000	Closed-form expression	0.384032
0.1	200000	0.0651256	100000	Closed-form expression	0.157511
0.5	200000	0.0651256	100000	Closed-form expression	0.322802
0.8	200000	0.0651256	100000	Closed-form expression	0.385822
0.1	200000	0.0657286	100000	Closed-form expression	0.158239
0.5	200000	0.0657286	100000	Closed-form expression	0.324293
0.8	200000	0.0657286	100000	Closed-form expression	0.387604
0.1	200000	0.0663317	100000	Closed-form expression	0.158963
0.5	200000	0.0663317	100000	Closed-form expression	0.325777
0.8	200000	0.0663317	100000	Closed-form expression	0.389378
0.1	200000	0.0669347	100000	Closed-form expression	0.159684
0.5	200000	0.0669347	100000	Closed-form expression	0.327254
0.8	200000	0.0669347	100000	Closed-form expression	0.391144
0.1	200000	0.0675377	100000	Closed-form expression	0.160402
0.5	200000	0.0675377	100000	Closed-form expression	0.328725
0.8	200000	0.0675377	100000	Closed-form expression	0.392902
0.1	200000	0.0681407	100000	Closed-form expression	0.161116
0.5	200000	0.0681407	100000	Closed-form expression	0.33019
0.8	200000	0.0681407	100000	Closed-form expression	0.394652
0.1	200000	0.0687437	100000	Closed-form expression	0.161827
0.5	200000	0.0687437	100000	Closed-form expression	0.331647
0.8	200000	0.0687437	100000	Closed-form expression	0.396394
0.1	200000	0.0693467	100000	Closed-form expression	0.162536
0.5	200000	0.0693467	100000	Closed-form expression	0.333099
0.8	200000	0.0693467	100000	Closed-form expression	0.398129
0.1	200000	0.0699497	100000	Closed-form expression	0.163241
0.5	200000	0.0699497	100000	Closed-form expression	0.334544
0.8	200000	0.0699497	100000	Closed-form expression	0.399856
0.1	200000	0.0705528	100000	Closed-form expression	0.163943
0.5	200000	0.0705528	100000	Closed-form expression	0.335983
0.8	200000	0.0705528	100000	Closed-form expression	0.401576
0.1	200000	0.0711558	100000	Closed-form expression	0.164642
0.5	200000	0.0711558	100000	Closed-form expression	0.337416
0.8	200000	0.0711558	100000	Closed-form expression	0.403289
0.1	200000	0.0717588	100000	Closed-form expression	0.165338
0.5	200000	0.0717588	100000	Closed-form expression	0.338842
0.8	200000	0.0717588	100000	Closed-form expression	0.404994
0.1	200000	0.0723618	100000	Closed-form expression	0.166031
0.5	200000	0.0723618	100000	Closed-form expression	0.340263
0.8	200000	0.0723618	100000	Closed-form expression	0.406692
0.1	200000	0.0729648	100000	Closed-form expression	0.166722
0.5	200000	0.0729648	100000	Closed-form expression	0.341678
0.8	200000	0.0729648	100000	Closed-form expression	0.408383
0.1	200000	0.0735678	100000	Closed-form expression	0.167409
0.5	200000	0.0735678	100000	Closed-form expression	0.343087
0.8	200000	0.0735678	100000	Closed-form expression	0.410067
0.1	200000	0.0741709	100000	Closed-form expression	0.168094
0.5	200000	0.0741709	100000	Closed-form expression	0.34449
0.8	200000	0.0741709	100000	Closed-form expression	0.411744
0.1	200000	0.0747739	100000	Closed-form expression	0.168776
0.5	200000	0.0747739	100000	Closed-form expression	0.345888
0.8	200000	0.0747739	100000	Closed-form expression	0.413415
0.1	200000	0.0753769	100000	Closed-form expression	0.169455
0.5	200000	0.0753769	100000	Closed-form expression	0.347279
0.8	200000	0.0753769	100000	Closed-form expression	0.415078
0.1	200000	0.0759799	100000	Closed-form expression	0.170131
0.5	200000	0.0759799	100000	Closed-form expression	0.348666
0.8	200000	0.0759799	100000	Closed-form expression	0.416735
0.1	200000	0.0765829	100000	Closed-form expression	0.170805
0.5	200000	0.0765829	100000	Closed-form expression	0.350047
0.8	200000	0.0765829	100000	Closed-form expression	0.418386
0.1	200000	0.0771859	100000	Closed-form expression	0.171476
0.5	200000	0.0771859	100000	Closed-form expression	0.351422
0.8	200000	0.0771859	100000	Closed-form expression	0.42003
0.1	200000	0.0777889	100000	Closed-form expression	0.172145
0.5	200000	0.0777889	100000	Closed-form expression	0.352792
0.8	200000	0.0777889	100000	Closed-form expression	0.421667
0.1	200000	0.078392	100000	Closed-form expression	0.172811
0.5	200000	0.078392	100000	Closed-form expression	0.354157
0.8	200000	0.078392	100000	Closed-form expression	0.423299
0.1	200000	0.078995	100000	Closed-form expression	0.173474
0.5	200000	0.078995	100000	Closed-form expression	0.355516
0.8	200000	0.078995	100000	Closed-form expression	0.424923
0.1	200000	0.079598	100000	Closed-form expression	0.174135
0.5	200000	0.079598	100000	Closed-form expression	0.356871
0.8	200000	0.079598	100000	Closed-form expression	0.426542
0.1	200000	0.080201	100000	Closed-form expression	0.174793
0.5	200000	0.080201	100000	Closed-form expression	0.35822
0.8	200000	0.080201	100000	Closed-form expression	0.428155
0.1	200000	0.080804	100000	Closed-form expression	0.175449
0.5	200000	0.080804	100000	Closed-form expression	0.359564
0.8	200000	0.080804	100000	Closed-form expression	0.429761
0.1	200000	0.081407	100000	Closed-form expression	0.176103
0.5	200000	0.081407	100000	Closed-form expression	0.360903
0.8	200000	0.081407	100000	Closed-form expression	0.431362
0.1	200000	0.0820101	100000	Closed-form expression	0.176754
0.5	200000	0.0820101	100000	Closed-form expression	0.362238
0.8	200000	0.0820101	100000	Closed-form expression	0.432957
0.1	200000	0.0826131	100000	Closed-form expression	0.177402
0.5	200000	0.0826131	100000	Closed-form expression	0.363567
0.8	200000	0.0826131	100000	Closed-form expression	0.434546
0.1	200000	0.0832161	100000	Closed-form expression	0.178049
0.5	200000	0.0832161	100000	Closed-form expression	0.364891
0.8	200000	0.0832161	100000	Closed-form expression	0.436129
0.1	200000	0.0838191	100000	Closed-form expression	0.178693
0.5	200000	0.0838191	100000	Closed-form expression	0.366211
0.8	200000	0.0838191	100000	Closed-form expression	0.437706
0.1	200000	0.0844221	100000	Closed-form expression	0.179334
0.5	200000	0.0844221	100000	Closed-form expression	0.367526
0.8	200000	0.0844221	100000	Closed-form expression	0.439278
0.1	200000	0.0850251	100000	Closed-form expression	0.179974
0.5	200000	0.0850251	100000	Closed-form expression	0.368836
0.8	200000	0.0850251	100000	Closed-form expression	0.440844
0.1	200000	0.0856281	100000	Closed-form expression	0.180611
0.5	200000	0.0856281	100000	Closed-form expression	0.370142
0.8	200000	0.0856281	100000	Closed-form expression	0.442404
0.1	200000	0.0862312	100000	Closed-form expression	0.181246
0.5	200000	0.0862312	100000	Closed-form expression	0.371443
0.8	200000	0.0862312	100000	Closed-form expression	0.443959
0.1	200000	0.0868342	100000	Closed-form expression	0.181878
0.5	200000	0.0868342	100000	Closed-form expression	0.372739
0.8	200000	0.0868342	100000	Closed-form expression	0.445509
0.1	200000	0.0874372	100000	Closed-form expression	0.182509
0.5	200000	0.0874372	100000	Closed-form expression	0.374031
0.8	200000	0.0874372	100000	Closed-form expression	0.447053
0.1	200000	0.0880402	100000	Closed-form expression	0.183137
0.5	200000	0.0880402	100000	Closed-form expression	0.375319
0.8	200000	0.0880402	100000	Closed-form expression	0.448592
0.1	200000	0.0886432	100000	Closed-form expression	0.183763
0.5	200000	0.0886432	100000	Closed-form expression	0.376602
0.8	200000	0.0886432	100000	Closed-form expression	0.450126
0.1	200000	0.0892462	100000	Closed-form expression	0.184387
0.5	200000	0.0892462	100000	Closed-form expression	0.377881
0.8	200000	0.0892462	100000	Closed-form expression	0.451654
0.1	200000	0.0898492	100000	Closed-form expression	0.185009
0.5	200000	0.0898492	100000	Closed-form expression	0.379155
0.8	200000	0.0898492	100000	Closed-form expression	0.453177
0.1	200000	0.0904523	100000	Closed-form expression	0.185629
0.5	200000	0.0904523	100000	Closed-form expression	0.380426
0.8	200000	0.0904523	100000	Closed-form expression	0.454696
0.1	200000	0.0910553	100000	Closed-form expression	0.186246
0.5	200000	0.0910553	100000	Closed-form expression	0.381692
0.8	200000	0.0910553	100000	Closed-form expression	0.456209
0.1	200000	0.0916583	100000	Closed-form expression	0.186862
0.5	200000	0.0916583	100000	Closed-form expression	0.382953
0.8	200000	0.0916583	100000	Closed-form expression	0.457717
0.1	200000	0.0922613	100000	Closed-form expression	0.187476
0.5	200000	0.0922613	100000	Closed-form expression	0.384211
0.8	200000	0.0922613	100000	Closed-form expression	0.45922
0.1	200000	0.0928643	100000	Closed-form expression	0.188087
0.5	200000	0.0928643	100000	Closed-form expression	0.385465
0.8	200000	0.0928643	100000	Closed-form expression	0.460718
0.1	200000	0.0934673	100000	Closed-form expression	0.188697
0.5	200000	0.0934673	100000	Closed-form expression	0.386714
0.8	200000	0.0934673	100000	Closed-form expression	0.462212
0.1	200000	0.0940704	100000	Closed-form expression	0.189305
0.5	200000	0.0940704	100000	Closed-form expression	0.387959
0.8	200000	0.0940704	100000	Closed-form expression	0.4637
0.1	200000	0.0946734	100000	Closed-form expression	0.189911
0.5	200000	0.0946734	100000	Closed-form expression	0.389201
0.8	200000	0.0946734	100000	Closed-form expression	0.465184
0.1	200000	0.0952764	100000	Closed-form expression	0.190514
0.5	200000	0.0952764	100000	Closed-form expression	0.390438
0.8	200000	0.0952764	100000	Closed-form expression	0.466663
0.1	200000	0.0958794	100000	Closed-form expression	0.191116
0.5	200000	0.0958794	100000	Closed-form expression	0.391672
0.8	200000	0.0958794	100000	Closed-form expression	0.468138
0.1	200000	0.0964824	100000	Closed-form expression	0.191716
0.5	200000	0.0964824	100000	Closed-form expression	0.392902
0.8	200000	0.0964824	100000	Closed-form expression	0.469608
0.1	200000	0.0970854	100000	Closed-form expression	0.192315
0.5	200000	0.0970854	100000	Closed-form expression	0.394128
0.8	200000	0.0970854	100000	Closed-form expression	0.471073
0.1	200000	0.0976884	100000	Closed-form expression	0.192911
0.5	200000	0.0976884	100000	Closed-form expression	0.39535
0.8	200000	0.0976884	100000	Closed-form expression	0.472533
0.1	200000	0.0982915	100000	Closed-form expression	0.193505
0.5	200000	0.0982915	100000	Closed-form expression	0.396568
0.8	200000	0.0982915	100000	Closed-form expression	0.47399
0.1	200000	0.0988945	100000	Closed-form expression	0.194098
0.5	200000	0.0988945	100000	Closed-form expression	0.397783
0.8	200000	0.0988945	100000	Closed-form expression	0.475441
0.1	200000	0.0994975	100000	Closed-form expression	0.194689
0.5	200000	0.0994975	100000	Closed-form expression	0.398994
0.8	200000	0.0994975	100000	Closed-form expression	0.476889
0.1	200000	0.100101	100000	Closed-form expression	0.195278
0.5	200000	0.100101	100000	Closed-form expression	0.400201
0.8	200000	0.100101	100000	Closed-form expression	0.478332
0.1	200000	0.100704	100000	Closed-form expression	0.195865
0.5	200000	0.100704	100000	Closed-form expression	0.401405
0.8	200000	0.100704	100000	Closed-form expression	0.47977
0.1	200000	0.101307	100000	Closed-form expression	0.196451
0.5	200000	0.101307	100000	Closed-form expression	0.402605
0.8	200000	0.101307	100000	Closed-form expression	0.481205
0.1	200000	0.10191	100000	Closed-form expression	0.197035
0.5	200000	0.10191	100000	Closed-form expression	0.403801
0.8	200000	0.10191	100000	Closed-form expression	0.482635
0.1	200000	0.102513	100000	Closed-form expression	0.197617
0.5	200000	0.102513	100000	Closed-form expression	0.404994
0.8	200000	0.102513	100000	Closed-form expression	0.48406
0.1	200000	0.103116	100000	Closed-form expression	0.198197
0.5	200000	0.103116	100000	Closed-form expression	0.406183
0.8	200000	0.103116	100000	Closed-form expression	0.485482
0.1	200000	0.103719	100000	Closed-form expression	0.198776
0.5	200000	0.103719	100000	Closed-form expression	0.407369
0.8	200000	0.103719	100000	Closed-form expression	0.486899
0.1	200000	0.104322	100000	Closed-form expression	0.199353
0.5	200000	0.104322	100000	Closed-form expression	0.408552
0.8	200000	0.104322	100000	Closed-form expression	0.488313
0.1	200000	0.104925	100000	Closed-form expression	0.199928
0.5	200000	0.104925	100000	Closed-form expression	0.409731
0.8	200000	0.104925	100000	Closed-form expression	0.489722
0.1	200000	0.105528	100000	Closed-form expression	0.200502
0.5	200000	0.105528	100000	Closed-form expression	0.410907
0.8	200000	0.105528	100000	Closed-form expression	0.491127
0.1	200000	0.106131	100000	Closed-form expression	0.201074
0.5	200000	0.106131	100000	Closed-form expression	0.412079
0.8	200000	0.106131	100000	Closed-form expression	0.492529
0.1	200000	0.106734	100000	Closed-form expression	0.201644
0.5	200000	0.106734	100000	Closed-form expression	0.413248
0.8	200000	0.106734	100000	Closed-form expression	0.493926
0.1	200000	0.107337	100000	Closed-form expression	0.202213
0.5	200000	0.107337	100000	Closed-form expression	0.414414
0.8	200000	0.107337	100000	Closed-form expression	0.495319
0.1	200000	0.10794	100000	Closed-form expression	0.20278
0.5	200000	0.10794	100000	Closed-form expression	0.415576
0.8	200000	0.10794	100000	Closed-form expression	0.496708
0.1	200000	0.108543	100000	Closed-form expression	0.203346
0.5	200000	0.108543	100000	Closed-form expression	0.416735
0.8	200000	0.108543	100000	Closed-form expression	0.498094
0.1	200000	0.109146	100000	Closed-form expression	0.20391
0.5	200000	0.109146	100000	Closed-form expression	0.417891
0.8	200000	0.109146	100000	Closed-form expression	0.499476
0.1	200000	0.109749	100000	Closed-form expression	0.204473
0.5	200000	0.109749	100000	Closed-form expression	0.419044
0.8	200000	0.109749	100000	Closed-form expression	0.500854
0.1	200000	0.110352	100000	Closed-form expression	0.205034
0.5	200000	0.110352	100000	Closed-form expression	0.420194
0.8	200000	0.110352	100000	Closed-form expression	0.502228
0.1	200000	0.110955	100000	Closed-form expression	0.205593
0.5	200000	0.110955	100000	Closed-form expression	0.42134
0.8	200000	0.110955	100000	Closed-form expression	0.503598
0.1	200000	0.111558	100000	Closed-form expression	0.206151
0.5	200000	0.111558	100000	Closed-form expression	0.422484
0.8	200000	0.111558	100000	Closed-form expression	0.504965
0.1	200000	0.112161	100000	Closed-form expression	0.206707
0.5	200000	0.112161	100000	Closed-form expression	0.423624
0.8	200000	0.112161	100000	Closed-form expression	0.506328
0.1	200000	0.112764	100000	Closed-form expression	0.207262
0.5	200000	0.112764	100000	Closed-form expression	0.424761
0.8	200000	0.112764	100000	Closed-form expression	0.507687
0.1	200000	0.113367	100000	Closed-form expression	0.207816
0.5	200000	0.113367	100000	Closed-form expression	0.425895
0.8	200000	0.113367	100000	Closed-form expression	0.509042
0.1	200000	0.11397	100000	Closed-form expression	0.208368
0.5	200000	0.11397	100000	Closed-form expression	0.427027
0.8	200000	0.11397	100000	Closed-form expression	0.510394
0.1	200000	0.114573	100000	Closed-form expression	0.208918
0.5	200000	0.114573	100000	Closed-form expression	0.428155
0.8	200000	0.114573	100000	Closed-form expression	0.511743
0.1	200000	0.115176	100000	Closed-form expression	0.209467
0.5	200000	0.115176	100000	Closed-form expression	0.42928
0.8	200000	0.115176	100000	Closed-form expression	0.513088
0.1	200000	0.115779	100000	Closed-form expression	0.210015
0.5	200000	0.115779	100000	Closed-form expression	0.430402
0.8	200000	0.115779	100000	Closed-form expression	0.514429
0.1	200000	0.116382	100000	Closed-form expression	0.210561
0.5	200000	0.116382	100000	Closed-form expression	0.431522
0.8	200000	0.116382	100000	Closed-form expression	0.515767
0.1	200000	0.116985	100000	Closed-form expression	0.211106
0.5	200000	0.116985	100000	Closed-form expression	0.432638
0.8	200000	0.116985	100000	Closed-form expression	0.517102
0.1	200000	0.117588	100000	Closed-form expression	0.211649
0.5	200000	0.117588	100000	Closed-form expression	0.433752
0.8	200000	0.117588	100000	Closed-form expression	0.518433
0.1	200000	0.118191	100000	Closed-form expression	0.212191
0.5	200000	0.118191	100000	Closed-form expression	0.434863
0.8	200000	0.118191	100000	Closed-form expression	0.51976
0.1	200000	0.118794	100000	Closed-form expression	0.212732
0.5	200000	0.118794	100000	Closed-form expression	0.435971
0.8	200000	0.118794	100000	Closed-form expression	0.521085
0.1	200000	0.119397	100000	Closed-form expression	0.213271
0.5	200000	0.119397	100000	Closed-form expression	0.437076
0.8	200000	0.119397	100000	Closed-form expression	0.522405
0.1	200000	0.12	100000	Closed-form expression	0.213809
0.5	200000	0.12	100000	Closed-form expression	0.438178
0.8	200000	0.12	100000	Closed-form expression	0.523723
